# Supplementary material for: C-Nap1 mutation affects centriole cohesion and is associated with a Seckel-like syndrome in cattle
Source: Nat Commun. 2015 Apr 23;6:6894. doi: 10.1038/ncomms7894 (PMC4423223; doi:10.1038/ncomms7894)
Supplement: Supplementary Data 1 — List of variants after quality filtration, associated with their Ensembl (VEP) functional annotations. Columns provide all relevant information, such as chromosome number (CHROM), Position (POS in bp), Reference and alternative allele (REF and ALT), variant quality (QUAL) and type (TYPE), global read depth at the position (DP_all) as well as genotype (GT), read depth (DP) and genotype quality (GQ) for each sample. Ensembl gene name (Gene) and predicted impact of the variant (Consequence) are also shown. [file ncomms7894-s2.xlsx]

## Sheet: Supplementary Data File 1
Supplementary Data File 1: List of variants after quality filtration, associated with their Ensembl (VEP) functional annotations
CHROM	POS	REF	ALT	QUAL	TYPE	DP_all	11254 GT	11254 DP	11254 GQ	20543 GT	20543 DP	20543 GQ	20891 GT	20891 DP	20891 GQ	20892 GT	20892 DP	20892 GQ	Gene	Consequence
13	61419894	G	A	58	SNP	53	0/0	9	32	0/0	7	26	0/0	22	71	0/1	15	89	-	INTERGENIC
13	61419925	A	G	168	SNP	61	0/0	7	26	0/0	8	29	0/0	28	89	0/1	18	99	-	INTERGENIC
13	61419954	T	C	38	SNP	57	0/0	8	29	0/0	8	29	0/0	27	86	0/1	14	69	-	INTERGENIC
13	61419959	T	C	55	SNP	59	0/0	8	29	0/0	8	29	0/0	29	92	0/1	14	86	-	INTERGENIC
13	61419991	A	G	121	SNP	54	0/0	7	26	0/0	8	29	0/0	26	83	0/1	13	99	-	INTERGENIC
13	61419996	GT	G	29.6	INDEL	49	0/1	5	14	0/1	8	37	0/1	25	25	0/1	11	15
13	61420103	A	C	11.4	SNP	41	0/1	6	41	0/0	6	24	0/0	21	69	0/0	8	27	-	INTERGENIC
13	61420935	A	T	69	SNP	41	0/0	8	29	0/0	7	26	0/0	16	53	0/1	10	99	-	INTERGENIC
13	61421018	T	G	66	SNP	58	0/0	11	38	0/0	10	35	0/0	21	68	0/1	16	97	-	INTERGENIC
13	61421079	T	C	29	SNP	60	0/0	12	41	0/0	12	41	0/0	21	68	0/1	15	60	-	INTERGENIC
13	61421086	G	T	11.3	SNP	60	0/0	12	42	0/0	13	45	0/0	21	69	0/1	14	41	-	INTERGENIC
13	61421181	T	A	35	SNP	63	0/0	9	32	0/0	17	56	0/0	19	62	0/1	18	66	-	INTERGENIC
13	61421212	T	C	22	SNP	49	0/0	8	29	0/0	15	50	0/0	12	41	0/1	14	53	-	INTERGENIC
13	61421296	G	A	22.1	SNP	39	0/0	5	20	0/0	13	44	0/0	10	35	0/1	11	53	-	INTERGENIC
13	61421873	A	G	48.1	SNP	30	0/0	5	20	0/0	6	23	0/0	14	47	0/1	5	22	-	INTERGENIC
13	61421901	G	C	38	SNP	31	0/0	6	23	0/0	6	23	0/0	12	41	0/1	7	68	-	INTERGENIC
13	61421928	C	A	63.1	SNP	27	0/0	4	17	0/0	4	17	0/0	12	41	0/1	7	69	-	INTERGENIC
13	61421934	C	T	30	SNP	31	0/0	7	26	0/0	5	20	0/0	12	41	0/1	7	61	-	INTERGENIC
13	61422945	A	C	65.1	SNP	34	0/0	7	26	0/0	5	20	0/0	13	44	0/1	9	21	-	INTERGENIC
13	61422994	C	A	110	SNP	34	0/0	7	26	0/0	5	20	0/0	12	41	0/1	10	16	-	INTERGENIC
13	61422999	A	G	107	SNP	34	0/0	7	26	0/0	5	20	0/0	12	41	0/1	10	18	-	INTERGENIC
13	61423165	T	C	50	SNP	27	0/0	8	29	0/0	6	23	0/0	6	23	0/1	7	41	-	INTERGENIC
13	61423253	C	T	39.5	SNP	31	0/0	7	26	0/0	7	26	0/0	9	32	0/1	8	9	-	INTERGENIC
13	61423280	T	G	15.2	SNP	28	0/0	5	21	0/0	7	27	0/0	10	36	0/1	6	27	-	INTERGENIC
13	61426811	T	A	16.2	SNP	31	0/1	5	46	0/0	5	21	0/0	15	50	0/0	6	24	-	INTERGENIC
13	61430492	G	A	145	SNP	84	0/0	16	53	0/0	25	80	0/0	29	92	0/1	14	99	-	INTERGENIC
13	61430520	GAAAAA	GAAAA	15.5	INDEL	61	0/1	11	5	0/0	17	34	0/1	21	52	0/0	12	19
13	61430603	AGTG	ATG	28.1	INDEL	67	0/0	11	32	0/1	17	45	0/1	18	28	0/0	21	19
13	61430881	C	T	31	SNP	71	0/0	7	26	0/0	36	99	0/0	11	38	0/1	17	62	-	INTERGENIC
13	61431011	TAAAAAA	TAAAAA	19.7	INDEL	46	0/1	7	13	0/1	23	39	0/1	10	21	0/1	6	3
13	61431127	G	A	41	SNP	55	0/0	12	41	0/0	19	62	0/0	15	50	0/1	9	72	-	INTERGENIC
13	61431184	A	G	54	SNP	59	0/0	12	41	0/0	21	68	0/0	15	50	0/1	11	85	-	INTERGENIC
13	61432763	A	G	25.1	SNP	32	0/1	8	56	0/0	13	44	0/0	6	23	0/0	5	20	-	INTERGENIC
13	61432982	A	G	15.2	SNP	29	0/1	6	38	0/0	13	44	0/0	4	18	0/0	6	23	-	INTERGENIC
13	61433128	T	G	17.1	SNP	38	0/0	5	21	0/0	18	56	0/0	8	29	0/1	7	48	-	INTERGENIC
13	61433269	T	A	20.1	SNP	24	0/1	4	29	0/0	10	35	0/0	5	20	0/0	5	20	-	INTERGENIC
13	61436388	T	C	53	SNP	66	0/0	9	32	0/0	20	65	0/0	21	68	0/1	16	84	-	INTERGENIC
13	61442674	G	A	202	SNP	48	0/0	8	29	0/0	14	47	0/0	8	29	0/1	18	99	-	INTERGENIC
13	61442804	A	G	44.1	SNP	53	0/0	9	32	0/0	16	14	0/0	10	35	0/1	18	75	-	INTERGENIC
13	61443160	A	G	94.1	SNP	37	0/0	6	23	0/0	5	20	0/0	16	53	0/1	10	99	-	INTERGENIC
13	61445926	T	C	10.5	SNP	24	0/0	4	18	0/1	4	38	0/0	9	33	0/0	7	27	-	INTERGENIC
13	61447267	C	A	198	SNP	111	0/0	12	41	0/0	27	86	0/0	47	99	0/1	25	99	-	INTERGENIC
13	61447474	A	G	96	SNP	99	0/0	13	44	0/0	27	86	0/0	35	99	0/1	24	99	-	INTERGENIC
13	61448101	TAAAAA	TAAAA	70.3	INDEL	73	0/1	11	7	0/1	16	42	0/1	30	70	0/1	16	9
13	61448417	G	T	91	SNP	70	0/0	14	47	0/0	15	50	0/0	21	68	0/1	20	99	-	INTERGENIC
13	61448602	C	G	129	SNP	53	0/0	12	41	0/0	10	35	0/0	15	50	0/1	16	99	-	INTERGENIC
13	61448620	GA	G	27.3	INDEL	37	0/1	6	5	0/1	7	38	0/0	13	39	0/1	11	34
13	61449136	C	CT	18.1	INDEL	59	0/0	15	47	0/0	13	41	0/1	20	38	0/1	11	25
13	61449137	ATTTTTTTT	ATTTTTTT	51.5	INDEL	59	0/1	19	12	0/1	12	18	0/1	18	21	0/1	10	20	-	INTERGENIC
13	61449447	G	A	68	SNP	62	0/0	13	44	0/0	16	53	0/0	15	50	0/1	18	99	-	INTERGENIC
13	61449499	C	T	75	SNP	67	0/0	12	41	0/0	16	53	0/0	18	59	0/1	21	99	-	INTERGENIC
13	61449729	GAAAAAAA	GAAAAAA	25.9	INDEL	51	0/1	6	13	0/1	9	18	0/1	15	41	0/1	21	13
13	61449738	TAA	TA	56.6	INDEL	46	0/1	4	22	0/1	9	72	0/1	11	15	0/0	22	35
13	61450974	C	A	18.1	SNP	38	0/0	9	32	0/0	5	21	0/1	12	49	0/0	12	41	-	INTERGENIC
13	61450990	A	G	22	SNP	41	0/0	12	41	0/0	6	23	0/0	12	41	0/1	11	53	-	INTERGENIC
13	61451725	GAAAAAAAA	GAAAAAAA	74.1	INDEL	67	0/1	14	27	0/1	18	27	0/1	19	27	0/1	16	24	-	INTERGENIC
13	61452022	GTTTTT	GTTTT	42.2	INDEL	49	0/1	7	17	0/1	14	37	0/1	17	27	0/1	11	23
13	61459588	T	C	112	SNP	73	0/0	8	29	0/0	14	47	0/0	36	99	0/1	15	99	-	INTERGENIC
13	61460669	A	AC	54.4	INDEL	90	0/0	11	38	0/0	38	99	0/0	25	64	0/1	16	93
13	61460815	G	A	105	SNP	105	0/0	13	44	0/0	37	95	0/0	32	84	0/1	23	99	-	INTERGENIC
13	61461068	C	A	45	SNP	85	0/0	15	50	0/0	30	95	0/0	25	80	0/1	15	76	-	INTERGENIC
13	61461265	T	G	24	SNP	64	0/0	11	38	0/0	23	74	0/0	20	65	0/1	10	55	-	INTERGENIC
13	61461282	G	A	24	SNP	64	0/1	13	55	0/0	18	59	0/0	21	68	0/0	12	41	-	INTERGENIC
13	61461321	CTT	CT	54	INDEL	45	0/0	8	26	0/1	13	72	0/0	17	32	0/1	7	27
13	61461437	A	G	56	SNP	59	0/0	10	35	0/0	14	47	0/0	19	62	0/1	16	84	-	INTERGENIC
13	61461602	TAAAAAA	TAAAAA	75.7	INDEL	66	0/1	12	5	0/1	15	42	0/1	22	68	0/0	17	18
13	61461627	C	T	210	SNP	89	0/0	16	53	0/0	16	53	0/0	31	98	0/1	26	99	-	INTERGENIC
13	61461634	A	G	210	SNP	87	0/0	16	53	0/0	17	56	0/0	29	92	0/1	25	99	-	INTERGENIC
13	61461649	G	T	216	SNP	78	0/0	16	53	0/0	16	53	0/0	23	74	0/1	23	99	-	INTERGENIC
13	61461777	TAAAA	TAAA	17.9	INDEL	38	0/1	8	5	0/1	10	11	0/1	6	35	0/1	14	24
13	61461785	TAAAAA	TAAAA	91.2	INDEL	41	0/1	11	24	0/1	8	17	0/1	6	38	0/1	16	72
13	61461814	G	A	138	SNP	65	0/0	19	62	0/0	11	38	0/0	12	41	0/1	23	99	-	INTERGENIC
13	61461873	A	G	15.1	SNP	65	0/1	15	45	0/0	13	45	0/0	13	45	0/0	24	78	-	INTERGENIC
13	61462001	A	C	50	SNP	41	0/1	9	74	0/0	11	38	0/0	10	35	0/0	11	38	-	INTERGENIC
13	61462030	G	A	75.7	SNP	42	0/0	10	32	0/0	13	41	0/0	10	32	1/1	9	19	-	INTERGENIC
13	61462182	C	T	152	SNP	53	0/0	8	29	0/0	20	65	0/0	14	47	0/1	11	99	-	INTERGENIC
13	61462251	G	T	161	SNP	53	0/0	9	32	0/0	15	50	0/0	14	47	0/1	15	99	-	INTERGENIC
13	61462869	A	T	43	SNP	54	0/1	6	53	0/0	19	62	0/0	18	59	0/0	11	38	-	INTERGENIC
13	61462893	AG	A	59.7	INDEL	44	0/1	6	10	0/1	17	33	0/1	13	33	0/1	8	45
13	61462975	T	C	70	SNP	51	0/0	6	23	0/0	20	65	0/0	16	53	0/1	9	53	-	INTERGENIC
13	61463646	C	T	135	SNP	94	0/0	14	47	0/0	25	80	0/0	22	71	0/1	33	99	-	INTERGENIC
13	61463733	T	C	216	SNP	90	0/0	11	38	0/0	23	74	0/0	24	77	0/1	32	99	-	INTERGENIC
13	61463831	T	C	41	SNP	65	0/1	6	48	0/0	16	53	0/0	21	68	0/0	22	71	-	INTERGENIC
13	61464759	C	G	54.1	SNP	32	0/0	4	17	0/0	9	32	0/0	8	29	0/1	11	85	-	INTERGENIC
13	61464780	G	A	46.1	SNP	34	0/0	4	17	0/0	10	35	0/0	8	29	0/1	12	77	-	INTERGENIC
13	61464880	T	C	40	SNP	40	0/0	7	26	0/0	7	26	0/0	13	44	0/1	13	71	-	INTERGENIC
13	61464920	A	AG	18.7	INDEL	19	0/1	4	53	0/0	4	17	0/0	4	17	0/0	7	26
13	61465085	G	T	41	SNP	36	0/0	6	23	0/0	7	26	0/0	14	47	0/1	9	72	-	INTERGENIC
13	61465089	GAA	GA	30.6	INDEL	31	0/1	6	8	0/1	5	37	0/1	13	12	0/1	7	32
13	61465170	T	C	49	SNP	40	0/0	7	26	0/0	7	26	0/0	17	56	0/1	9	75	-	INTERGENIC
13	61465176	A	G	45	SNP	46	0/0	7	26	0/0	9	32	0/0	17	56	0/1	13	76	-	INTERGENIC
13	61465236	TAAAAAA	TAAAAA	28.5	INDEL	34	0/1	5	18	0/1	6	17	0/1	10	36	0/1	13	16
13	61465301	C	T	81	SNP	47	0/0	10	35	0/0	7	26	0/0	13	44	0/1	17	99	-	INTERGENIC
13	61465356	T	C	35	SNP	31	0/0	8	29	0/0	5	20	0/0	9	32	0/1	9	66	-	INTERGENIC
13	61465361	T	C	32.1	SNP	30	0/0	6	23	0/0	4	17	0/0	10	35	0/1	10	63	-	INTERGENIC
13	61465384	T	G	111	SNP	36	0/0	8	29	0/0	7	26	0/0	10	35	0/1	11	98	-	INTERGENIC
13	61465449	G	A	31	SNP	30	0/0	8	29	0/0	6	23	0/0	6	23	0/1	10	62	-	INTERGENIC
13	61465483	CAGAG	CAGAGAG	141	INDEL	26	0/0	7	26	0/0	6	23	0/0	5	20	0/1	8	99
13	61465916	C	T	52	SNP	52	0/0	6	23	0/0	15	50	0/0	21	68	0/1	10	83	-	INTERGENIC
13	61465964	C	G	63	SNP	51	0/0	5	20	0/0	16	53	0/0	17	56	0/1	13	94	-	INTERGENIC
13	61466251	ATTTTTT	ATTTTT	29.3	INDEL	45	0/0	4	14	0/1	11	49	0/1	19	21	0/0	11	19
13	61466385	G	A	88	SNP	76	0/0	8	29	0/0	15	50	0/0	32	99	0/1	21	99	-	INTERGENIC
13	61466418	GAAAA	GAAA	30.5	INDEL	65	0/0	8	29	0/0	15	26	0/1	29	69	0/0	13	23
13	61466662	T	A	59	SNP	115	0/0	14	47	0/0	31	98	0/0	51	99	0/1	19	90	-	INTERGENIC
13	61466690	C	T	65	SNP	98	0/0	15	50	0/0	28	89	0/0	42	99	0/1	13	96	-	INTERGENIC
13	61466717	A	G	35	SNP	94	0/0	14	47	0/0	27	86	0/0	41	99	0/1	12	66	-	INTERGENIC
13	61466738	GAA	GGAAA	15.6	INDEL	36	0/0	5	21	0/0	11	36	0/1	14	53	0/0	6	24
13	61466829	C	G	94	SNP	90	0/0	13	44	0/0	33	99	0/0	28	89	0/1	16	99	-	INTERGENIC
13	61466875	T	C	45	SNP	72	0/0	11	38	0/0	29	92	0/0	21	68	0/1	11	71	-	INTERGENIC
13	61466891	G	A	104	SNP	68	0/0	9	32	0/0	29	92	0/0	20	65	0/1	10	66	-	INTERGENIC
13	61466904	C	T	76	SNP	64	0/0	10	35	0/0	23	74	0/0	21	68	0/1	10	66	-	INTERGENIC
13	61466928	G	A	82	SNP	65	0/0	11	38	0/0	26	83	0/0	18	59	0/1	10	58	-	INTERGENIC
13	61467252	T	C	90.5	SNP	50	0/0	11	9	0/0	23	74	0/0	4	17	0/1	12	99	-	INTERGENIC
13	61467417	C	T	14.2	SNP	39	0/0	13	45	0/0	11	39	0/0	6	24	0/1	9	44	-	INTERGENIC
13	61468273	T	G	55	SNP	89	0/0	19	62	0/0	35	99	0/0	17	56	0/1	18	86	-	INTERGENIC
13	61468294	GAAAAAA	GAAAAA	45.2	INDEL	45	0/1	6	3	0/1	19	30	0/1	10	46	0/1	10	21
13	61468419	CTTTTTT	CTTTTT	145	INDEL	77	0/1	19	58	0/1	28	67	0/1	20	59	0/1	10	23
13	61468436	CTTT	CT	144	INDEL	75	0/0	16	53	0/0	27	83	0/0	19	62	0/1	13	99
13	61468471	C	T	77	SNP	121	0/0	28	89	0/0	41	99	0/0	27	86	0/1	25	99	-	INTERGENIC
13	61468638	A	G	219	SNP	144	0/0	27	86	0/0	40	99	0/0	39	99	0/1	38	99	-	INTERGENIC
13	61468735	A	G	140	SNP	124	0/0	20	65	0/0	33	99	0/0	40	99	0/1	31	99	-	INTERGENIC
13	61468782	A	C	96	SNP	131	0/0	24	77	0/0	35	99	0/0	37	99	0/1	35	99	-	INTERGENIC
13	61468938	G	A	196	SNP	106	0/0	18	59	0/0	31	98	0/0	35	99	0/1	22	99	-	INTERGENIC
13	61468961	C	T	139	SNP	104	0/0	18	59	0/0	30	70	0/0	38	99	0/1	18	99	-	INTERGENIC
13	61468965	A	T	72	SNP	98	0/0	16	53	0/0	29	89	0/0	35	99	0/1	18	99	-	INTERGENIC
13	61469166	G	C	145	SNP	103	0/0	15	50	0/0	34	99	0/0	30	95	0/1	24	99	-	INTERGENIC
13	61469170	TC	TCAC	105	INDEL	65	0/0	9	32	0/0	20	65	0/0	18	59	0/1	18	99
13	61469173	T	A	40	SNP	93	0/0	13	44	0/0	30	92	0/0	27	86	0/1	23	71	-	INTERGENIC
13	61469199	GAAAAAA	GAAAAA	57.3	INDEL	62	0/1	9	25	0/1	23	14	0/1	16	29	0/1	14	49
13	61469216	A	G	80	SNP	87	0/0	12	41	0/0	32	99	0/0	19	62	0/1	24	99	-	INTERGENIC
13	61469230	T	C	42	SNP	80	0/0	12	41	0/0	30	74	0/0	18	59	0/1	20	73	-	INTERGENIC
13	61469247	A	C	53.8	SNP	74	0/1	12	76	0/0	31	95	0/0	15	44	0/1	16	15	-	INTERGENIC
13	61474251	CTTTTTT	CTTTTT	57.2	INDEL	32	0/0	8	7	0/1	7	28	0/1	7	29	0/1	10	33
13	61474297	A	G	85	SNP	51	0/0	11	38	0/0	10	35	0/0	13	44	0/1	17	99	-	INTERGENIC
13	61474341	T	C	192	SNP	68	0/1	12	90	0/0	15	47	0/0	21	65	0/1	20	99	-	INTERGENIC
13	61474410	A	C	78	SNP	74	0/0	12	41	0/0	18	59	0/0	26	83	0/1	18	99	-	INTERGENIC
13	61474481	C	A	19	SNP	83	0/0	16	54	0/0	22	72	0/0	31	99	0/1	14	49	-	INTERGENIC
13	61474521	T	C	999	SNP	100	0/1	15	93	1/1	30	92	1/1	36	99	0/1	19	99	-	INTERGENIC
13	61474579	G	T	207	SNP	112	0/1	15	97	0/0	30	92	0/0	44	99	0/1	23	99	-	INTERGENIC
13	61474659	T	C	175	SNP	112	0/0	10	35	0/0	34	99	0/0	47	99	0/1	21	99	-	INTERGENIC
13	61474803	C	A	245	SNP	97	0/1	23	99	0/0	30	92	0/0	21	65	0/1	23	99	-	INTERGENIC
13	61475234	C	G	142	SNP	95	0/1	13	99	0/0	25	80	0/0	31	98	0/0	26	83	-	INTERGENIC
13	61475445	A	G	202	SNP	85	0/1	11	34	0/0	19	59	0/0	29	89	0/1	26	99	-	INTERGENIC
13	61475607	T	A	90	SNP	84	0/0	11	38	0/0	21	68	0/0	30	95	0/1	22	99	-	INTERGENIC
13	61476285	G	A	105	SNP	55	0/0	6	23	0/0	16	53	0/0	16	53	0/1	17	99	-	INTERGENIC
13	61476376	C	T	38	SNP	54	0/0	6	23	0/0	15	50	0/0	16	53	0/1	17	69	-	INTERGENIC
13	61476460	G	A	47	SNP	50	0/1	7	34	0/0	16	53	0/0	13	44	0/0	14	47	-	INTERGENIC
13	61476719	T	G	68	SNP	62	0/0	10	35	0/0	31	98	0/0	5	20	0/1	16	99	-	INTERGENIC
13	61476900	TTC	T	13.5	INDEL	54	0/1	6	5	0/0	30	35	0/1	4	50	0/0	14	45
13	61476970	CCTCT	C	194	INDEL	67	0/0	8	29	0/0	32	99	0/0	12	41	0/1	15	99
13	61477037	C	T	49	SNP	78	0/0	10	35	0/0	35	99	0/0	20	65	0/1	13	80	-	INTERGENIC
13	61477064	G	A	138	SNP	73	0/0	10	35	0/0	30	95	0/0	19	62	0/1	14	99	-	INTERGENIC
13	61477753	G	A	12.3	SNP	42	0/0	10	36	0/0	6	24	0/0	19	63	0/1	7	42	-	INTERGENIC
13	61477810	G	GT	18.1	INDEL	30	0/0	7	23	0/1	4	40	0/0	14	44	0/1	5	23
13	61477948	A	G	11.4	SNP	44	0/0	10	36	0/0	5	21	0/0	17	57	0/1	12	41	-	INTERGENIC
13	61478136	G	A	36.1	SNP	23	0/1	5	62	0/0	5	20	0/0	5	20	0/0	8	29	-	INTERGENIC
13	61478393	T	A	20.1	SNP	45	0/0	6	23	0/1	13	51	0/0	16	53	0/0	10	35	-	INTERGENIC
13	61478516	GAAAAAAA	GAAAAAA	41.2	INDEL	43	0/1	8	7	0/1	19	23	0/1	9	21	0/1	7	19
13	61478704	A	C	67	SNP	78	0/0	17	56	0/0	25	80	0/0	19	62	0/1	17	98	-	INTERGENIC
13	61478730	T	G	64	SNP	45	0/0	10	35	0/0	13	44	0/0	9	29	0/1	13	22	-	INTERGENIC
13	61478796	T	A	64	SNP	73	0/0	16	53	0/0	26	83	0/0	17	56	0/1	14	94	-	INTERGENIC
13	61478802	A	G	84	SNP	74	0/0	17	56	0/0	27	86	0/0	15	50	0/1	15	99	-	INTERGENIC
13	61478825	T	G	109	SNP	69	0/0	14	47	0/0	25	80	0/0	13	44	0/1	17	99	-	INTERGENIC
13	61479029	T	C	35.1	SNP	36	0/0	4	17	0/0	14	47	0/0	9	32	0/1	9	66	-	INTERGENIC
13	61479042	T	C	18.1	SNP	35	0/0	4	18	0/0	14	47	0/0	9	32	0/1	8	49	-	INTERGENIC
13	61479700	GAAAAA	GAAAA	57.5	INDEL	42	0/1	7	3	0/1	12	39	0/1	14	13	0/1	9	48
13	61479826	CT	C	33.2	INDEL	43	0/0	9	3	0/1	13	33	0/1	13	45	0/0	8	25	-	INTERGENIC
13	61479908	G	T	67	SNP	72	0/0	16	53	0/0	18	53	0/0	23	74	0/1	15	98	-	INTERGENIC
13	61479912	G	A	118	SNP	73	0/0	16	53	0/0	19	62	0/0	23	74	0/1	15	99	-	INTERGENIC
13	61479923	T	C	72	SNP	68	0/0	16	53	0/0	18	59	0/0	19	62	0/1	15	99	-	INTERGENIC
13	61479927	ATTTT	ATTT	69.3	INDEL	36	0/0	8	23	0/1	11	34	0/1	11	28	0/1	6	25
13	61479938	TTC	T	27.5	INDEL	35	0/1	10	17	0/0	8	23	0/1	12	43	0/1	5	21
13	61480079	GT	GTT	89.5	INDEL	35	0/0	9	32	0/0	4	17	0/0	13	44	0/1	9	63
13	61480183	A	G	176	SNP	47	0/0	13	44	0/0	14	47	0/0	9	32	0/1	11	15	-	INTERGENIC
13	61480220	C	T	39	SNP	43	0/0	12	41	0/0	15	50	0/0	9	32	0/1	7	27	-	INTERGENIC
13	61480257	T	C	150	SNP	39	0/0	12	41	0/0	13	44	0/0	4	17	0/1	10	21	-	INTERGENIC
13	61480340	G	A	101	SNP	33	0/0	5	19	0/0	14	46	0/0	7	25	0/1	7	5	-	INTERGENIC
13	61480349	G	A	104	SNP	33	0/0	5	17	0/0	15	47	0/0	6	20	1/1	7	13	-	INTERGENIC
13	61480352	A	G	71	SNP	34	0/0	5	19	0/0	15	49	0/0	6	22	0/1	8	3	-	INTERGENIC
13	61481748	GTTT	GTTTT	99	INDEL	30	0/1	7	54	0/0	8	26	0/0	8	26	0/1	7	56
13	61481795	CTT	C	48.5	INDEL	40	0/0	6	23	0/0	10	35	0/0	13	44	0/1	11	87
13	61481853	CA	CAA	124	INDEL	56	0/0	19	62	0/0	10	35	0/0	14	47	0/1	13	99
13	61481888	T	C	57	SNP	72	0/0	24	77	0/0	12	41	0/0	20	65	0/1	16	88	-	INTERGENIC
13	61481996	A	G	40	SNP	84	0/0	26	83	0/0	22	71	0/0	18	59	0/1	18	71	-	INTERGENIC
13	61482025	G	T	54	SNP	78	0/0	21	68	0/0	21	68	0/0	18	59	0/1	18	85	-	INTERGENIC
13	61482141	GT	GTT	90.3	INDEL	44	0/1	12	23	0/1	14	65	0/1	9	16	0/1	9	48
13	61482158	T	C	85	SNP	81	0/0	22	71	0/0	28	89	0/0	19	62	0/1	12	55	-	INTERGENIC
13	61482161	T	C	168	SNP	79	0/0	21	68	0/0	28	89	0/0	18	59	0/1	12	84	-	INTERGENIC
13	61482840	A	C	65.6	SNP	59	0/1	9	51	0/0	11	35	0/0	26	80	0/1	13	52	-	INTERGENIC
13	61482858	T	TATC	345	INDEL	52	0/1	9	99	0/0	8	26	0/0	23	71	0/1	12	99
13	61485340	G	A	59.6	SNP	51	0/1	5	34	0/0	21	65	0/0	18	56	0/1	7	30	-	INTERGENIC
13	61485482	T	C	62	SNP	77	0/0	13	44	0/0	31	98	0/0	14	47	0/1	19	93	-	INTERGENIC
13	61485605	T	C	93	SNP	82	0/1	15	99	0/0	30	95	0/0	15	50	0/0	22	71	-	INTERGENIC
13	61485839	ACC	ACCC	16.5	INDEL	86	0/0	12	42	0/1	21	54	0/0	24	78	0/0	29	93
13	61485887	G	T	112	SNP	99	0/1	12	99	0/0	28	89	0/0	26	83	0/0	33	99	-	INTERGENIC
13	61485978	T	C	63	SNP	105	0/1	11	94	0/0	28	89	0/0	25	80	0/0	41	99	-	INTERGENIC
13	61486024	C	G	288	SNP	101	0/1	11	72	0/0	27	83	0/0	26	80	0/1	37	99	-	INTERGENIC
13	61486032	T	C	16.1	SNP	94	0/1	12	46	0/0	25	81	0/0	22	72	0/0	35	99	-	INTERGENIC
13	61486309	T	C	16.1	SNP	99	0/1	11	46	0/0	28	90	0/0	36	99	0/0	24	78	-	INTERGENIC
13	61486363	C	T	41	SNP	83	0/1	10	72	0/0	20	65	0/0	37	99	0/0	16	53	-	INTERGENIC
13	61486461	A	G	55	SNP	89	0/0	10	35	0/0	30	95	0/0	39	99	0/1	10	86	-	INTERGENIC
13	61486501	C	T	22	SNP	92	0/0	12	41	0/0	33	99	0/0	38	99	0/1	9	53	-	INTERGENIC
13	61486515	A	C	13.2	SNP	95	0/0	13	45	0/0	34	99	0/0	40	99	0/1	8	43	-	INTERGENIC
13	61486517	A	G	33.1	SNP	93	0/0	12	38	0/1	33	58	0/0	40	99	0/1	8	12	-	INTERGENIC
13	61486518	T	C	34	SNP	90	0/0	12	41	0/0	33	99	0/0	37	99	0/1	8	65	-	INTERGENIC
13	61486677	T	C	29	SNP	64	0/0	12	41	0/0	29	92	0/0	19	62	0/1	4	56	-	INTERGENIC
13	61489334	A	G	31	SNP	46	0/0	6	23	0/0	16	50	0/0	13	44	0/1	11	62	-	INTERGENIC
13	61489452	A	G	16.1	SNP	54	0/0	7	27	0/0	16	54	0/1	17	46	0/0	14	48	-	INTERGENIC
13	61489548	G	A	74	SNP	62	0/0	11	38	0/0	19	62	0/0	24	77	0/1	8	99	-	INTERGENIC
13	61489634	A	G	50	SNP	52	0/0	12	41	0/0	17	56	0/0	17	56	0/1	6	76	-	INTERGENIC
13	61489942	G	A	91	SNP	64	0/0	14	47	0/0	14	47	0/0	21	68	0/1	15	99	-	INTERGENIC
13	61489946	C	T	52	SNP	63	0/1	15	83	0/0	13	44	0/0	21	68	0/0	14	47	-	INTERGENIC
13	61491223	A	G	999	SNP	81	1/1	11	38	1/1	19	62	1/1	36	99	0/1	15	99	-	INTERGENIC
13	61491330	G	C	999	SNP	61	1/1	13	79	1/1	10	70	1/1	25	99	1/1	13	79	-	INTERGENIC
13	61491628	A	G	30	SNP	50	0/0	18	59	0/1	10	61	0/0	17	56	0/0	5	20	-	INTERGENIC
13	61492353	G	A	999	SNP	30	1/1	10	36	1/1	6	24	1/1	9	33	0/1	5	10	-	INTERGENIC
13	61493252	A	G	999	SNP	56	0/1	5	49	1/1	21	33	1/1	18	56	0/1	12	86	-	INTERGENIC
13	61493488	T	TA	15.3	INDEL	23	0/0	5	17	0/0	8	26	0/1	6	20	0/1	4	40
13	61494744	A	G	39.2	SNP	40	0/1	6	69	0/0	6	23	0/0	13	44	0/0	15	13	-	INTERGENIC
13	61494776	T	G	11.4	SNP	41	0/1	6	41	0/0	5	21	0/0	15	51	0/0	15	51	-	INTERGENIC
13	61494901	T	C	54	SNP	48	0/1	7	51	0/0	8	29	0/0	16	53	0/0	17	56	-	INTERGENIC
13	61496023	G	A	44	SNP	91	0/0	14	47	0/0	26	83	0/0	23	74	0/1	28	75	-	INTERGENIC
13	61496371	CAAAAAA	CAAAAA	45.5	INDEL	59	0/0	7	5	0/1	12	16	0/1	18	52	0/1	22	13
13	61496408	T	C	167	SNP	91	0/0	8	29	0/0	18	59	0/0	36	99	0/1	29	99	-	INTERGENIC
13	61496414	T	C	106	SNP	88	0/0	9	32	0/0	18	59	0/0	33	99	0/1	28	99	-	INTERGENIC
13	61496499	T	C	78	SNP	88	0/0	16	53	0/0	23	74	0/0	28	89	0/1	21	99	-	INTERGENIC
13	61496520	T	C	999	SNP	92	1/1	15	99	1/1	23	99	1/1	29	99	1/1	25	99	-	INTERGENIC
13	61496745	TAGAAG	TAG	211	INDEL	62	0/0	13	44	0/0	15	50	0/0	17	56	0/1	17	99
13	61496828	T	C	143	SNP	69	0/0	20	65	0/0	12	41	0/0	16	50	0/1	21	99	ENSBTAG00000048009	UPSTREAM
13	61497157	T	C	999	SNP	33	1/1	7	44	1/1	13	62	1/1	4	35	1/1	9	50	ENSBTAG00000048009	UPSTREAM
13	61497251	A	G	999	SNP	40	1/1	5	20	1/1	13	44	1/1	8	29	0/1	14	99	ENSBTAG00000048009	UPSTREAM
13	61497303	CACAGACAGA	CACAGA	999	INDEL	35	1/1	7	26	1/1	10	35	1/1	9	32	0/1	9	84
13	61497350	T	C	999	SNP	39	1/1	6	23	1/1	11	38	1/1	11	38	0/1	11	61	ENSBTAG00000048009	UPSTREAM
13	61497396	C	A	999	SNP	35	1/1	5	41	1/1	10	56	1/1	10	56	1/1	10	56	ENSBTAG00000048009	UPSTREAM
13	61497422	T	C	999	SNP	40	1/1	5	20	1/1	12	41	1/1	11	38	0/1	12	94	ENSBTAG00000048009	UPSTREAM
13	61497635	A	G	63	SNP	45	0/0	5	20	0/0	15	50	0/0	14	47	0/1	11	64	ENSBTAG00000048009	UPSTREAM
13	61497657	G	A	35	SNP	55	0/0	8	29	0/0	21	68	0/0	14	47	0/1	12	66	ENSBTAG00000048009	UPSTREAM
13	61497697	T	C	999	SNP	67	1/1	12	83	1/1	21	99	1/1	18	99	1/1	16	95	ENSBTAG00000048009	UPSTREAM
13	61497835	C	T	103	SNP	70	0/0	16	53	0/0	18	59	0/0	19	62	0/1	17	99	ENSBTAG00000048009	UPSTREAM
13	61497836	G	A	999	SNP	69	1/1	15	50	1/1	18	59	1/1	19	62	0/1	17	99	ENSBTAG00000048009	UPSTREAM
13	61497890	G	C	999	SNP	65	0/1	16	48	1/1	17	53	1/1	13	41	0/1	19	98	ENSBTAG00000048009	UPSTREAM
13	61497904	TAAA	TAA	77.5	INDEL	49	0/0	13	20	0/1	13	52	0/1	6	16	0/1	17	63
13	61498419	G	C	16.1	SNP	37	0/0	7	27	0/0	15	51	0/0	9	33	0/1	6	46	ENSBTAG00000048009	UPSTREAM
13	61498459	A	G,T	999	SNP	39	1/1	7	46	1/1	18	79	1/1	9	49	1/1	5	40	ENSBTAG00000048009	UPSTREAM
13	61498632	C	T	999	SNP	58	1/1	7	26	1/1	22	71	1/1	17	56	0/1	12	91	ENSBTAG00000048009	UPSTREAM
13	61498660	GG	GAAGACTTCCTAGTGTG	999	INDEL	33	1/1	4	35	1/1	12	59	1/1	9	50	1/1	8	47
13	61498668	C	T	54	SNP	48	0/0	7	26	0/0	15	50	0/0	16	53	0/1	10	75	ENSBTAG00000048009	UPSTREAM
13	61498765	G	C	131	SNP	54	0/0	5	20	0/0	18	59	0/0	15	50	0/1	16	99	ENSBTAG00000048009	UPSTREAM
13	61498816	T	A	121	SNP	53	0/0	7	26	0/0	18	59	0/0	11	38	0/1	17	99	ENSBTAG00000048009	UPSTREAM
13	61498832	C	T	999	SNP	45	1/1	6	23	1/1	15	50	1/1	9	32	0/1	15	57	ENSBTAG00000048009	UPSTREAM
13	61498921	T	C	999	SNP	60	1/1	6	47	1/1	17	80	1/1	12	65	1/1	25	99	ENSBTAG00000048009	UPSTREAM
13	61498929	T	C	999	SNP	58	1/1	6	23	1/1	16	53	1/1	11	38	0/1	25	99	ENSBTAG00000048009	UPSTREAM
13	61498974	T	C	999	SNP	60	1/1	7	26	1/1	13	44	1/1	14	47	0/1	26	99	ENSBTAG00000048009	UPSTREAM
13	61498992	ACC	AC	999	INDEL	49	1/1	11	38	1/1	9	32	1/1	9	32	0/1	20	99
13	61499014	A	G	193	SNP	66	0/0	12	41	0/0	14	47	0/0	13	44	0/1	27	99	ENSBTAG00000048009	UPSTREAM
13	61499072	T	C	999	SNP	67	1/1	14	47	1/1	16	53	1/1	13	30	0/1	24	99	ENSBTAG00000048009	UPSTREAM
13	61499235	G	A	999	SNP	62	1/1	12	82	1/1	14	88	1/1	14	88	1/1	22	99	ENSBTAG00000048009	UPSTREAM
13	61499245	T	C	999	SNP	53	1/1	11	75	1/1	13	81	1/1	12	78	1/1	17	93	ENSBTAG00000048009	UPSTREAM
13	61499285	C	T	999	SNP	69	0/1	12	97	1/1	17	53	1/1	19	59	0/1	21	99	ENSBTAG00000048009	UPSTREAM
13	61499723	T	C	45	SNP	37	0/0	5	20	0/0	13	44	0/0	8	29	0/1	11	76	ENSBTAG00000048009	UPSTREAM
13	61499774	T	C	42	SNP	37	0/0	8	29	0/0	11	38	0/0	11	38	0/1	7	73	ENSBTAG00000048009	UPSTREAM
13	61499886	ATTTTT	ATTTT	17.4	INDEL	34	0/1	7	20	0/1	8	18	0/1	5	22	0/1	14	19
13	61499987	C	A	115	SNP	36	0/0	11	38	0/0	6	23	0/0	5	20	0/1	14	99	ENSBTAG00000048009	UPSTREAM
13	61501427	T	C	19.1	SNP	49	0/0	13	44	0/0	15	50	0/0	8	30	0/1	13	50	ENSBTAG00000048009	UPSTREAM
13	61501570	A	G	20	SNP	68	0/0	10	35	0/0	19	62	0/0	19	62	0/1	20	51	ENSBTAG00000048009	SYNONYMOUS_CODING
13	61501573	A	G	26	SNP	70	0/0	10	35	0/0	19	62	0/0	21	68	0/1	20	57	ENSBTAG00000048009	SYNONYMOUS_CODING
13	61501580	A	T	999	SNP	78	0/1	10	63	1/1	19	59	1/1	28	86	0/1	21	99	ENSBTAG00000048009	STOP_GAINED
13	61501777	C	T	33	SNP	76	0/0	10	35	0/0	17	56	0/0	36	99	0/1	13	64	ENSBTAG00000048009	DOWNSTREAM
13	61501781	G	A	29	SNP	72	0/0	10	35	0/0	16	53	0/0	34	99	0/1	12	60	ENSBTAG00000048009	DOWNSTREAM
13	61501865	G	A	107	SNP	88	0/0	10	35	0/0	19	62	0/0	36	99	0/1	23	99	ENSBTAG00000048009	DOWNSTREAM
13	61501952	CTTTTT	CTTTT	79.7	INDEL	43	0/0	7	3	0/1	8	31	0/1	16	32	0/1	12	59
13	61501988	G	T	999	SNP	88	1/1	14	47	1/1	16	53	1/1	41	99	0/1	17	99	ENSBTAG00000048009	DOWNSTREAM
13	61502335	A	G	999	SNP	68	1/1	18	99	1/1	15	99	1/1	19	99	1/1	16	99	ENSBTAG00000048009	DOWNSTREAM
13	61502348	C	T	999	SNP	51	1/1	9	65	1/1	12	74	1/1	14	80	1/1	16	86	ENSBTAG00000048009	DOWNSTREAM
13	61502360	A	G	999	SNP	66	1/1	14	94	1/1	16	99	1/1	18	99	1/1	18	99	ENSBTAG00000048009	DOWNSTREAM
13	61502435	A	G	999	SNP	53	1/1	12	73	1/1	12	73	1/1	20	97	1/1	9	64	ENSBTAG00000048009	DOWNSTREAM
13	61502463	C	G	38	SNP	64	0/0	18	59	0/0	14	47	0/0	23	74	0/1	9	69	ENSBTAG00000048009	DOWNSTREAM
13	61502658	G	A	999	SNP	47	1/1	10	64	1/1	10	64	1/1	19	91	1/1	8	58	ENSBTAG00000048009	DOWNSTREAM
13	61502746	C	T	999	SNP	23	0/1	5	12	1/1	4	14	1/1	10	32	0/1	4	45	ENSBTAG00000048009	DOWNSTREAM
13	61504663	T	G	999	SNP	41	1/1	11	37	1/1	9	31	1/1	11	37	0/1	10	9	ENSBTAG00000048009	DOWNSTREAM
13	61504695	G	A	999	SNP	43	1/1	10	64	1/1	8	58	1/1	12	70	1/1	13	73	ENSBTAG00000048009	DOWNSTREAM
13	61504717	T	G	167	SNP	50	0/0	11	38	0/0	12	41	0/0	13	44	0/1	14	54	ENSBTAG00000048009	DOWNSTREAM
13	61504776	G	A	999	SNP	61	1/1	13	15	0/1	17	19	1/1	18	56	0/1	13	28	ENSBTAG00000048009	DOWNSTREAM
13	61504856	ATTT	ATT	10.5	INDEL	48	0/0	10	32	0/1	16	36	0/1	13	19	0/0	9	29
13	61504887	G	C	999	SNP	72	1/1	11	75	1/1	19	99	1/1	25	99	1/1	17	76	ENSBTAG00000048009	DOWNSTREAM
13	61505071	G	A	90	SNP	62	0/0	7	26	0/0	12	41	0/1	28	99	0/0	15	50	ENSBTAG00000048009	DOWNSTREAM
13	61505237	C	T	125	SNP	67	0/0	6	23	0/0	14	47	0/0	28	89	0/1	19	57	ENSBTAG00000048009	DOWNSTREAM
13	61505309	C	T	136	SNP	64	0/0	7	26	0/0	13	44	0/0	24	77	0/1	20	99	ENSBTAG00000048009	DOWNSTREAM
13	61505338	G	A	45.1	SNP	60	0/0	6	23	0/0	16	53	0/1	23	76	0/0	15	16	ENSBTAG00000048009	DOWNSTREAM
13	61505665	A	G	999	SNP	64	1/1	11	75	1/1	12	78	1/1	28	99	1/1	13	81	ENSBTAG00000048009	DOWNSTREAM
13	61505700	GTT	GT	999	INDEL	30	1/1	9	32	1/1	7	26	1/1	10	35	0/1	4	26
13	61505717	G	A	999	SNP	51	1/1	11	38	1/1	10	35	1/1	21	68	0/1	9	43	ENSBTAG00000048009	DOWNSTREAM
13	61505758	T	C	999	SNP	56	1/1	10	35	1/1	12	41	1/1	26	83	0/1	8	39	ENSBTAG00000048009	DOWNSTREAM
13	61505779	T	C	999	SNP	56	1/1	7	50	1/1	14	71	1/1	28	99	1/1	7	50	ENSBTAG00000048009	DOWNSTREAM
13	61506167	TTAAGTAAG	TTAAG	145	INDEL	46	0/0	6	23	0/0	13	44	0/0	19	62	0/1	8	99
13	61506209	T	C,A	999	SNP	66	1/1	6	47	1/1	22	95	1/1	21	89	1/1	17	80	ENSBTAG00000048009	DOWNSTREAM
13	61506220	GCCC	GCC	108	INDEL	53	0/0	5	20	0/0	15	50	0/0	17	56	0/1	16	99
13	61506377	A	T	999	SNP	69	1/1	10	35	1/1	27	86	1/1	15	50	0/1	17	37	ENSBTAG00000048009	DOWNSTREAM
13	61506421	C	T	999	SNP	64	1/1	10	35	1/1	25	80	1/1	13	44	0/1	16	99	ENSBTAG00000048009	DOWNSTREAM
13	61506426	A	C	184	SNP	62	0/0	10	35	0/0	25	80	0/0	13	44	0/1	14	99	ENSBTAG00000048009	DOWNSTREAM
13	61506442	C	G	999	SNP	55	1/1	11	38	1/1	23	74	1/1	8	29	0/1	13	49	ENSBTAG00000048009	DOWNSTREAM
13	61506497	A	C	999	SNP	50	1/1	9	32	1/1	19	62	1/1	8	29	0/1	14	68	ENSBTAG00000048009	DOWNSTREAM
13	61507240	T	C	76	SNP	39	0/0	7	26	0/0	11	38	0/0	7	26	0/1	14	99	-	INTERGENIC
13	61507243	G	C	999	SNP	40	1/1	6	23	1/1	10	35	1/1	7	26	0/1	17	57	-	INTERGENIC
13	61507257	G	C	999	SNP	43	1/1	7	51	1/1	10	60	1/1	8	54	1/1	18	84	-	INTERGENIC
13	61507261	A	T	999	SNP	42	1/1	7	26	1/1	11	38	1/1	6	23	0/1	18	79	-	INTERGENIC
13	61507269	A	G	999	SNP	38	1/1	6	23	1/1	9	32	1/1	7	26	0/1	16	84	-	INTERGENIC
13	61507430	G	A	999	SNP	31	1/1	4	17	1/1	7	26	1/1	9	32	0/1	11	66	-	INTERGENIC
13	61507452	C	T	999	SNP	30	1/1	4	17	1/1	7	26	1/1	8	29	0/1	11	45	-	INTERGENIC
13	61507462	G	T	48.1	SNP	27	0/0	4	17	0/0	7	26	0/0	6	23	0/1	10	64	-	INTERGENIC
13	61507465	T	C	999	SNP	23	1/1	4	17	1/1	4	17	1/1	5	20	0/1	10	33	-	INTERGENIC
13	61510166	T	C	18.2	SNP	36	0/1	5	38	0/0	4	17	0/0	21	68	0/0	6	23	-	INTERGENIC
13	61510188	C	G	999	SNP	38	0/1	5	42	1/1	5	20	1/1	22	71	1/1	6	23	-	INTERGENIC
13	61510204	G	T	42.2	SNP	36	0/0	5	20	0/0	5	20	0/0	20	65	0/1	6	14	-	INTERGENIC
13	61510291	G	A	37.4	SNP	31	0/0	5	18	0/0	5	18	0/0	17	54	1/1	4	5	-	INTERGENIC
13	61511041	ATTTT	ATTT,ATT	999	INDEL	41	1/1	10	58	1/1	7	52	1/1	15	76	1/1	9	58
13	61511198	T	C	40	SNP	51	0/0	11	38	0/0	7	26	0/0	25	80	0/1	8	57	-	INTERGENIC
13	61511366	T	C	24.1	SNP	31	0/0	6	23	0/0	5	20	0/0	16	22	0/1	4	35	-	INTERGENIC
13	61512360	CTT	CT	94.5	INDEL	43	0/0	5	20	0/0	10	35	0/0	12	41	0/1	16	99
13	61512364	T	G	85	SNP	53	0/0	6	23	0/0	12	41	0/0	17	56	0/1	18	99	-	INTERGENIC
13	61512427	A	G	136	SNP	63	0/0	8	29	0/0	14	47	0/0	22	71	0/1	19	99	-	INTERGENIC
13	61512442	T	C	46	SNP	66	0/0	10	35	0/0	15	50	0/0	24	77	0/1	17	77	-	INTERGENIC
13	61512506	T	A	159	SNP	64	0/0	10	35	0/0	16	53	0/0	18	59	0/1	20	99	-	INTERGENIC
13	61512650	A	G	77	SNP	53	0/0	7	26	0/0	14	47	0/0	17	56	0/1	15	99	-	INTERGENIC
13	61512995	A	G	64	SNP	65	0/0	10	35	0/0	17	56	0/0	15	50	0/1	23	95	-	INTERGENIC
13	61513008	C	T	127	SNP	61	0/0	10	35	0/0	15	50	0/0	14	47	0/1	22	99	-	INTERGENIC
13	61513079	T	C	80	SNP	60	0/0	10	35	0/0	14	47	0/0	11	38	0/1	25	99	-	INTERGENIC
13	61515017	T	C	26	SNP	79	0/0	17	56	0/0	28	89	0/0	21	43	0/1	13	57	-	INTERGENIC
13	61515119	C	T	120	SNP	74	0/0	16	53	0/0	22	71	0/0	21	68	0/1	15	99	-	INTERGENIC
13	61515234	T	C	93	SNP	42	0/0	7	26	0/0	14	47	0/0	13	44	0/1	8	81	-	INTERGENIC
13	61515265	C	T	21	SNP	42	0/0	7	26	0/0	14	47	0/0	12	41	0/1	9	52	-	INTERGENIC
13	61515274	TA	TAAGAAA	181	INDEL	33	0/0	7	26	0/0	10	35	0/0	8	29	0/1	8	99
13	61517810	A	G	27.1	SNP	23	0/0	5	20	0/0	8	29	0/0	4	17	0/1	6	57	-	INTERGENIC
13	61518308	G	A	92	SNP	57	0/0	10	35	0/0	13	44	0/0	19	62	0/1	15	99	-	INTERGENIC
13	61518319	ATTTTTT	ATTTTT	25.3	INDEL	48	0/1	9	19	0/0	11	15	0/1	15	51	0/0	13	24
13	61518442	A	C	160	SNP	59	0/0	13	44	0/0	15	50	0/0	16	53	0/1	15	99	-	INTERGENIC
13	61518641	A	T	58	SNP	63	0/0	10	35	0/0	16	53	0/0	25	80	0/1	12	89	-	INTERGENIC
13	61518727	G	A	46	SNP	61	0/0	6	23	0/0	15	50	0/0	25	80	0/1	15	77	ENSBTAG00000003364	DOWNSTREAM
13	61518853	G	C	41	SNP	49	0/0	5	20	0/0	12	41	0/0	23	74	0/1	9	72	ENSBTAG00000003364	DOWNSTREAM
13	61519111	CATATAT	CATAT	10.8	INDEL	53	0/0	9	33	0/0	14	48	0/0	24	78	0/1	6	48
13	61519190	C	A	89	SNP	63	0/0	18	59	0/0	15	50	0/0	22	71	0/1	8	96	ENSBTAG00000003364	DOWNSTREAM
13	61519221	A	T	999	SNP	50	0/1	14	27	1/1	13	41	1/1	17	31	0/1	6	39	ENSBTAG00000003364	DOWNSTREAM
13	61519277	A	G	999	SNP	50	1/1	14	47	1/1	13	44	1/1	16	53	0/1	7	81	ENSBTAG00000003364	DOWNSTREAM
13	61519369	G	A	999	SNP	33	0/0	11	28	1/1	11	32	1/1	6	17	0/1	5	16	ENSBTAG00000003364	DOWNSTREAM
13	61519415	G	A,T	999	SNP	50	1/1	10	56	1/1	18	64	1/1	16	74	1/1	6	41	ENSBTAG00000003364	DOWNSTREAM
13	61519584	C	T	999	SNP	42	0/1	6	28	1/1	15	47	1/1	16	50	0/1	5	17	ENSBTAG00000003364	DOWNSTREAM
13	61519625	A	T	999	SNP	55	0/1	10	78	1/1	16	53	1/1	21	68	1/1	8	29	ENSBTAG00000003364	DOWNSTREAM
13	61519742	TAAAAA	TAAAA	32.2	INDEL	28	0/1	5	25	0/1	6	24	0/1	11	23	0/1	6	22
13	61519748	GAAAA	GAAA	15	INDEL	26	0/1	6	27	0/1	4	14	0/1	12	27	0/0	4	12
13	61519972	C	T	999	SNP	66	0/1	17	99	1/1	15	50	1/1	21	68	1/1	13	44	ENSBTAG00000003364	DOWNSTREAM
13	61519980	TAA	TA	39.1	INDEL	55	0/1	16	22	0/1	13	62	0/0	16	47	0/0	10	32
13	61520004	C	T	37	SNP	68	0/0	15	50	0/0	16	53	0/0	23	74	0/1	14	68	ENSBTAG00000003364	DOWNSTREAM
13	61520025	TAAAAA	TAAAA	108	INDEL	40	0/1	7	22	0/1	11	47	0/1	10	38	0/1	12	24
13	61520132	A	G	83	SNP	57	0/0	9	32	0/0	21	68	0/0	14	47	0/1	13	99	ENSBTAG00000003364	DOWNSTREAM
13	61520586	A	G	19.2	SNP	23	0/0	4	17	0/0	10	35	0/0	5	20	0/1	4	47	ENSBTAG00000003364	DOWNSTREAM
13	61520709	C	A	19.1	SNP	43	0/1	9	50	0/0	14	47	0/0	14	47	0/0	6	23	ENSBTAG00000003364	DOWNSTREAM
13	61520747	T	C	15.1	SNP	46	0/0	10	36	0/1	17	45	0/0	12	42	0/0	7	27	ENSBTAG00000003364	DOWNSTREAM
13	61520751	A	G	43	SNP	51	0/0	11	38	0/0	21	68	0/0	12	41	0/1	7	74	ENSBTAG00000003364	DOWNSTREAM
13	61520793	CCT	CCTTTCT	105	INDEL	44	0/0	13	44	0/0	16	53	0/0	8	29	0/1	7	99
13	61520864	C	G	35	SNP	51	0/0	14	47	0/0	16	53	0/0	12	41	0/1	9	66	ENSBTAG00000003364	DOWNSTREAM
13	61520864	CTTTTTTTT	CTTTTTTT	15.7	INDEL	33	0/1	8	21	0/1	11	21	0/1	8	15	0/0	6	4	ENSBTAG00000003364	DOWNSTREAM
13	61521635	T	C	14.2	SNP	41	0/1	4	44	0/0	14	48	0/0	14	48	0/0	9	33	ENSBTAG00000003364	DOWNSTREAM
13	61521820	G	C	23.6	SNP	64	0/1	11	29	0/0	19	59	0/0	24	74	0/1	10	32	ENSBTAG00000003364	DOWNSTREAM
13	61521854	A	T	15.1	SNP	79	0/0	12	42	0/0	24	78	0/1	27	45	0/0	16	54	ENSBTAG00000003364	DOWNSTREAM
13	61522657	C	A	42.3	SNP	82	0/1	15	68	0/0	22	68	0/0	27	83	0/1	18	11	ENSBTAG00000003364	DOWNSTREAM
13	61522658	C	G	34.6	SNP	83	0/1	15	62	0/0	22	68	0/0	27	83	0/1	19	9	ENSBTAG00000003364	DOWNSTREAM
13	61522732	G	T	13.2	SNP	91	0/0	21	69	0/0	18	60	0/0	23	75	0/1	29	43	ENSBTAG00000003364	DOWNSTREAM
13	61522789	A	G	153	SNP	94	0/1	20	99	0/0	20	65	0/0	24	77	0/0	30	95	ENSBTAG00000003364	DOWNSTREAM
13	61522881	A	C	81	SNP	79	0/0	20	65	0/0	19	62	0/0	15	50	0/1	25	99	ENSBTAG00000003364	DOWNSTREAM
13	61522927	C	T	213	SNP	77	0/0	18	59	0/0	16	53	0/0	18	59	0/1	25	99	ENSBTAG00000003364	DOWNSTREAM
13	61522938	G	T	69	SNP	72	0/1	17	99	0/0	16	53	0/0	17	56	0/0	22	71	ENSBTAG00000003364	DOWNSTREAM
13	61523045	A	C	146	SNP	47	0/0	8	29	0/0	10	35	0/0	14	47	0/1	15	99	ENSBTAG00000003364	DOWNSTREAM
13	61523932	AAAATA	AA	47.7	INDEL	20	0/1	4	14	0/1	6	49	0/1	5	38	0/0	5	14
13	61523933	AAATA	AA	156	INDEL	28	0/1	5	25	0/1	10	42	0/1	8	29	0/1	5	9	ENSBTAG00000003364	INTRONIC
13	61524038	G	A	127	SNP	79	0/1	14	3	0/0	23	73	0/0	26	82	0/0	16	52	ENSBTAG00000003364	INTRONIC
13	61524078	GTT	GT	124	INDEL	67	0/1	12	14	0/0	22	71	0/0	21	68	0/0	12	8
13	61524091	T	C	94	SNP	84	0/0	16	53	0/0	24	77	0/0	24	77	0/1	20	99	ENSBTAG00000003364	INTRONIC
13	61524230	T	C	109	SNP	78	0/1	16	16	0/0	24	77	0/0	19	62	0/0	19	62	ENSBTAG00000003364	INTRONIC
13	61524274	GACAACA	GACA	999	INDEL	74	0/1	11	3	0/0	23	73	0/0	24	76	0/0	16	52
13	61524302	C	T	36	SNP	80	0/0	13	44	0/0	26	83	0/0	24	77	0/1	17	67	ENSBTAG00000003364	INTRONIC
13	61524430	A	G	115	SNP	56	0/1	13	34	0/0	19	62	0/0	17	56	0/0	7	26	ENSBTAG00000003364	INTRONIC
13	61524476	G	A	55	SNP	53	0/1	10	42	0/0	19	62	0/0	18	59	0/0	6	23	ENSBTAG00000003364	INTRONIC
13	61524477	T	C	62	SNP	53	0/1	10	42	0/0	19	62	0/0	18	59	0/0	6	23	ENSBTAG00000003364	INTRONIC
13	61524498	T	G	59	SNP	48	0/1	8	35	0/0	17	56	0/0	17	56	0/0	6	23	ENSBTAG00000003364	INTRONIC
13	61524506	T	A	30	SNP	45	0/1	7	26	0/0	16	53	0/0	16	53	0/0	6	23	ENSBTAG00000003364	INTRONIC
13	61524554	T	C	111	SNP	44	0/1	7	54	0/0	16	53	0/0	14	47	0/0	7	26	ENSBTAG00000003364	INTRONIC
13	61524626	G	A	36.6	SNP	47	0/1	4	23	0/0	19	59	0/0	18	56	0/1	6	29	ENSBTAG00000003364	INTRONIC
13	61525418	C	T	18.1	SNP	37	0/1	10	49	0/0	9	32	0/0	13	44	0/0	5	21	ENSBTAG00000003364	INTRONIC
13	61525530	C	T	17.1	SNP	36	0/0	10	36	0/0	7	27	0/0	13	45	0/1	6	47	ENSBTAG00000003364	INTRONIC
13	61525719	C	T	41	SNP	40	0/0	8	29	0/0	9	32	0/0	13	44	0/1	10	72	ENSBTAG00000003364	INTRONIC
13	61528659	T	C	38.1	SNP	30	0/1	5	21	0/0	10	35	0/0	11	38	0/0	4	17	ENSBTAG00000003364	DOWNSTREAM
13	61528659	T	C	38.1	SNP	30	0/1	5	21	0/0	10	35	0/0	11	38	0/0	4	17	ENSBTAG00000003364	INTRONIC
13	61528738	T	A	52	SNP	48	0/0	9	32	0/0	14	47	0/0	16	36	0/1	9	68	ENSBTAG00000003364	INTRONIC
13	61528738	T	A	52	SNP	48	0/0	9	32	0/0	14	47	0/0	16	36	0/1	9	68	ENSBTAG00000003364	DOWNSTREAM
13	61528858	C	T	94	SNP	58	0/1	12	95	0/0	14	44	0/0	17	56	0/0	15	50	ENSBTAG00000003364	DOWNSTREAM
13	61528858	C	T	94	SNP	58	0/1	12	95	0/0	14	44	0/0	17	56	0/0	15	50	ENSBTAG00000003364	INTRONIC
13	61528915	T	TA	11.8	INDEL	34	0/0	5	17	0/0	11	18	0/1	10	42	0/1	8	14
13	61528917	T	A	93	SNP	66	0/1	12	66	0/0	21	68	0/0	16	53	0/0	17	56	ENSBTAG00000003364	INTRONIC
13	61528917	T	A	93	SNP	66	0/1	12	66	0/0	21	68	0/0	16	53	0/0	17	56	ENSBTAG00000003364	DOWNSTREAM
13	61528940	TCC	TC	54.5	INDEL	34	0/1	9	44	0/0	10	35	0/0	8	29	0/0	7	26
13	61528990	TTAGTAGT	TTAGT	99.5	INDEL	41	0/0	7	26	0/0	13	44	0/0	9	32	0/1	12	99
13	61529127	ACATTATTATGACCATTATTATGAC	ACATTATTATGAC	200	INDEL	38	0/0	8	29	0/0	15	50	0/0	9	32	0/1	6	53
13	61529175	A	T	56	SNP	48	0/0	11	38	0/0	19	62	0/0	10	35	0/1	8	80	ENSBTAG00000003364	INTRONIC
13	61529175	A	T	56	SNP	48	0/0	11	38	0/0	19	62	0/0	10	35	0/1	8	80	ENSBTAG00000003364	DOWNSTREAM
13	61529245	CCAG	CCAGCAG	361	INDEL	43	0/1	9	99	0/0	15	47	0/0	11	35	0/1	8	21
13	61529458	T	C	20.1	SNP	49	0/0	4	17	0/0	11	38	0/0	23	74	0/1	11	51	ENSBTAG00000003364	DOWNSTREAM
13	61529458	T	C	20.1	SNP	49	0/0	4	17	0/0	11	38	0/0	23	74	0/1	11	51	ENSBTAG00000003364	INTRONIC
13	61529477	G	A	15.1	SNP	50	0/0	6	24	0/0	12	42	0/0	22	72	0/1	10	45	ENSBTAG00000003364	INTRONIC
13	61529477	G	A	15.1	SNP	50	0/0	6	24	0/0	12	42	0/0	22	72	0/1	10	45	ENSBTAG00000003364	DOWNSTREAM
13	61529755	C	T	77	SNP	60	0/0	8	29	0/0	25	80	0/0	12	41	0/1	15	99	ENSBTAG00000003364	INTRONIC
13	61529755	C	T	77	SNP	60	0/0	8	29	0/0	25	80	0/0	12	41	0/1	15	99	ENSBTAG00000003364	DOWNSTREAM
13	61529813	A	T	59	SNP	81	0/0	15	50	0/0	30	95	0/0	18	59	0/1	18	90	ENSBTAG00000003364	DOWNSTREAM
13	61529813	A	T	59	SNP	81	0/0	15	50	0/0	30	95	0/0	18	59	0/1	18	90	ENSBTAG00000003364	INTRONIC
13	61529901	AAGACAGA	AAGA	211	INDEL	78	0/0	15	50	0/0	28	89	0/0	16	53	0/1	19	99
13	61529933	T	C	158	SNP	84	0/1	16	99	0/0	30	92	0/0	14	44	0/1	24	84	ENSBTAG00000003364	DOWNSTREAM
13	61529933	T	C	158	SNP	84	0/1	16	99	0/0	30	92	0/0	14	44	0/1	24	84	ENSBTAG00000003364	INTRONIC
13	61529943	A	G	227	SNP	94	0/1	16	99	0/0	33	99	0/0	20	62	0/1	25	99	ENSBTAG00000003364	DOWNSTREAM
13	61529943	A	G	227	SNP	94	0/1	16	99	0/0	33	99	0/0	20	62	0/1	25	99	ENSBTAG00000003364	INTRONIC
13	61530146	C	T	54	SNP	96	0/0	15	50	0/0	29	92	0/0	28	89	0/1	24	85	ENSBTAG00000003364	DOWNSTREAM
13	61530146	C	T	54	SNP	96	0/0	15	50	0/0	29	92	0/0	28	89	0/1	24	85	ENSBTAG00000003364	INTRONIC
13	61530398	C	T	87	SNP	80	0/0	10	35	0/0	26	80	0/0	21	68	0/1	23	99	ENSBTAG00000003364	INTRONIC
13	61530398	C	T	87	SNP	80	0/0	10	35	0/0	26	80	0/0	21	68	0/1	23	99	ENSBTAG00000003364	DOWNSTREAM
13	61530505	T	C	49	SNP	85	0/0	10	35	0/0	29	92	0/0	25	80	0/1	21	80	ENSBTAG00000003364	INTRONIC
13	61530505	T	C	49	SNP	85	0/0	10	35	0/0	29	92	0/0	25	80	0/1	21	80	ENSBTAG00000003364	DOWNSTREAM
13	61530530	TCCCCCC	TCCCCC	33.6	INDEL	55	0/0	7	21	0/1	20	11	0/1	16	56	0/1	12	11
13	61530535	C	A	39.5	SNP	29	0/1	6	10	0/0	11	38	0/0	4	17	0/0	8	29	ENSBTAG00000003364	INTRONIC
13	61530535	C	A	39.5	SNP	29	0/1	6	10	0/0	11	38	0/0	4	17	0/0	8	29	ENSBTAG00000003364	DOWNSTREAM
13	61530606	T	A	50	SNP	78	0/0	9	32	0/0	27	86	0/0	23	74	0/1	19	81	ENSBTAG00000003364	INTRONIC
13	61530606	T	A	50	SNP	78	0/0	9	32	0/0	27	86	0/0	23	74	0/1	19	81	ENSBTAG00000003364	DOWNSTREAM
13	61530761	C	T	149	SNP	73	0/0	7	26	0/0	29	92	0/0	11	38	0/1	26	99	ENSBTAG00000003364	INTRONIC
13	61530761	C	T	149	SNP	73	0/0	7	26	0/0	29	92	0/0	11	38	0/1	26	99	ENSBTAG00000003364	DOWNSTREAM
13	61530792	G	A	43	SNP	71	0/0	8	29	0/0	27	86	0/0	11	38	0/1	25	74	ENSBTAG00000003364	DOWNSTREAM
13	61530792	G	A	43	SNP	71	0/0	8	29	0/0	27	86	0/0	11	38	0/1	25	74	ENSBTAG00000003364	INTRONIC
13	61530825	C	T	41	SNP	62	0/0	6	23	0/0	25	80	0/0	7	26	0/1	24	72	ENSBTAG00000003364	INTRONIC
13	61530825	C	T	41	SNP	62	0/0	6	23	0/0	25	80	0/0	7	26	0/1	24	72	ENSBTAG00000003364	DOWNSTREAM
13	61530827	C	T	35	SNP	61	0/0	6	23	0/0	25	80	0/0	7	26	0/1	23	66	ENSBTAG00000003364	INTRONIC
13	61530827	C	T	35	SNP	61	0/0	6	23	0/0	25	80	0/0	7	26	0/1	23	66	ENSBTAG00000003364	DOWNSTREAM
13	61530845	A	T	86.6	SNP	74	0/1	8	21	0/0	31	95	0/0	11	35	0/1	24	99	ENSBTAG00000003364	DOWNSTREAM
13	61530845	A	T	86.6	SNP	74	0/1	8	21	0/0	31	95	0/0	11	35	0/1	24	99	ENSBTAG00000003364	INTRONIC
13	61530892	T	C	114	SNP	72	0/1	9	11	0/0	22	68	0/0	16	50	0/1	25	99	ENSBTAG00000003364	DOWNSTREAM
13	61530892	T	C	114	SNP	72	0/1	9	11	0/0	22	68	0/0	16	50	0/1	25	99	ENSBTAG00000003364	INTRONIC
13	61530946	TAAAAA	TAAAA	144	INDEL	35	0/1	5	25	0/1	9	17	0/1	9	11	0/1	12	6
13	61530953	TAAAAAAA	TAAAAAA	68.7	INDEL	39	0/1	6	10	0/1	8	18	1/1	12	18	0/1	13	24
13	61530993	G	A	86	SNP	103	0/0	12	41	0/0	31	98	0/0	29	92	0/1	31	99	ENSBTAG00000003364	DOWNSTREAM
13	61530993	G	A	86	SNP	103	0/0	12	41	0/0	31	98	0/0	29	92	0/1	31	99	ENSBTAG00000003364	INTRONIC
13	61531117	A	G	35	SNP	117	0/0	18	59	0/0	28	89	0/0	36	99	0/1	35	66	ENSBTAG00000003364	INTRONIC
13	61531117	A	G	35	SNP	117	0/0	18	59	0/0	28	89	0/0	36	99	0/1	35	66	ENSBTAG00000003364	DOWNSTREAM
13	61531218	G	T	123	SNP	110	0/0	18	59	0/0	18	59	0/0	37	99	0/1	37	99	ENSBTAG00000003364	INTRONIC
13	61531218	G	T	123	SNP	110	0/0	18	59	0/0	18	59	0/0	37	99	0/1	37	99	ENSBTAG00000003364	DOWNSTREAM
13	61531224	A	G	125	SNP	108	0/0	18	59	0/0	17	56	0/0	37	99	0/1	36	99	ENSBTAG00000003364	INTRONIC
13	61531224	A	G	125	SNP	108	0/0	18	59	0/0	17	56	0/0	37	99	0/1	36	99	ENSBTAG00000003364	DOWNSTREAM
13	61531265	G	A	44	SNP	97	0/0	17	56	0/0	15	50	0/0	31	98	0/1	34	75	ENSBTAG00000003364	INTRONIC
13	61531265	G	A	44	SNP	97	0/0	17	56	0/0	15	50	0/0	31	98	0/1	34	75	ENSBTAG00000003364	DOWNSTREAM
13	61531280	T	C	74	SNP	93	0/0	14	47	0/0	16	53	0/0	30	95	0/1	33	99	ENSBTAG00000003364	INTRONIC
13	61531280	T	C	74	SNP	93	0/0	14	47	0/0	16	53	0/0	30	95	0/1	33	99	ENSBTAG00000003364	DOWNSTREAM
13	61531302	A	T	73	SNP	95	0/0	14	47	0/0	18	59	0/0	33	99	0/1	30	99	ENSBTAG00000003364	INTRONIC
13	61531302	A	T	73	SNP	95	0/0	14	47	0/0	18	59	0/0	33	99	0/1	30	99	ENSBTAG00000003364	DOWNSTREAM
13	61531498	G	C	113	SNP	61	0/1	14	99	0/0	13	44	0/0	17	56	0/0	17	56	ENSBTAG00000003364	INTRONIC
13	61531498	G	C	113	SNP	61	0/1	14	99	0/0	13	44	0/0	17	56	0/0	17	56	ENSBTAG00000003364	DOWNSTREAM
13	61531512	A	G	174	SNP	63	0/0	15	50	0/0	13	44	0/0	17	56	0/1	18	99	ENSBTAG00000003364	INTRONIC
13	61531512	A	G	174	SNP	63	0/0	15	50	0/0	13	44	0/0	17	56	0/1	18	99	ENSBTAG00000003364	DOWNSTREAM
13	61531586	T	C	195	SNP	74	0/1	16	99	0/0	14	44	0/0	22	68	0/1	22	99	ENSBTAG00000003364	INTRONIC
13	61531586	T	C	195	SNP	74	0/1	16	99	0/0	14	44	0/0	22	68	0/1	22	99	ENSBTAG00000003364	DOWNSTREAM
13	61531777	A	G	304	SNP	72	0/1	16	99	0/0	14	44	0/0	19	59	0/1	23	99	ENSBTAG00000003364	INTRONIC
13	61531777	A	G	304	SNP	72	0/1	16	99	0/0	14	44	0/0	19	59	0/1	23	99	ENSBTAG00000003364	DOWNSTREAM
13	61531925	C	A	81	SNP	84	0/0	10	35	0/0	27	86	0/0	21	68	0/1	26	99	ENSBTAG00000003364	DOWNSTREAM
13	61531925	C	A	81	SNP	84	0/0	10	35	0/0	27	86	0/0	21	68	0/1	26	99	ENSBTAG00000003364	INTRONIC
13	61532070	T	C	315	SNP	83	0/1	14	65	0/0	29	89	0/0	18	56	0/1	22	99	ENSBTAG00000003364	INTRONIC
13	61532070	T	C	315	SNP	83	0/1	14	65	0/0	29	89	0/0	18	56	0/1	22	99	ENSBTAG00000003364	NON_SYNONYMOUS_CODING
13	61532125	TTC	T	14.6	INDEL	67	0/0	9	33	0/0	25	31	0/1	14	52	0/0	19	39
13	61532151	G	A	92	SNP	84	0/1	11	65	0/0	30	95	0/0	19	62	0/0	24	77	ENSBTAG00000003364	SPLICE_SITE,INTRONIC
13	61532151	G	A	92	SNP	84	0/1	11	65	0/0	30	95	0/0	19	62	0/0	24	77	ENSBTAG00000003364	INTRONIC
13	61532154	C	T	124	SNP	86	0/1	11	64	0/0	29	92	0/0	21	68	0/0	25	80	ENSBTAG00000003364	INTRONIC
13	61532154	C	T	124	SNP	86	0/1	11	64	0/0	29	92	0/0	21	68	0/0	25	80	ENSBTAG00000003364	SPLICE_SITE,INTRONIC
13	61532298	T	C	191	SNP	60	0/1	9	31	0/0	23	71	0/0	15	47	0/1	13	81	ENSBTAG00000003364	INTRONIC
13	61532319	ATTTTT	ATTTT	11.2	INDEL	41	0/1	6	22	0/1	14	31	0/0	10	10	0/1	11	8
13	61532516	C	T	24	SNP	45	0/1	8	48	0/0	11	38	0/0	14	47	0/0	12	41	ENSBTAG00000003364	INTRONIC
13	61532607	T	C	172	SNP	48	0/1	9	39	0/0	10	32	0/0	17	53	0/1	12	97	ENSBTAG00000003364	INTRONIC
13	61532717	C	T	55	SNP	35	0/0	7	26	0/0	7	26	0/0	10	35	0/1	11	79	ENSBTAG00000003364	INTRONIC
13	61532732	G	A	12.3	SNP	50	0/1	12	42	0/0	10	36	0/0	15	51	0/0	13	45	ENSBTAG00000003364	INTRONIC
13	61532851	T	C	90.6	SNP	45	0/1	10	46	0/0	13	41	0/0	13	41	0/1	9	62	ENSBTAG00000003364	INTRONIC
13	61532893	G	T	28	SNP	45	0/1	9	59	0/0	13	44	0/0	11	38	0/0	12	41	ENSBTAG00000003364	INTRONIC
13	61532953	A	G	162	SNP	43	0/1	7	5	0/0	14	42	0/1	10	37	0/1	12	99	ENSBTAG00000003364	INTRONIC
13	61532980	ACCC	ACCCC	82.5	INDEL	39	0/0	9	32	0/0	12	41	0/0	9	32	0/1	9	74
13	61533044	A	G	72	SNP	49	0/0	10	35	0/0	15	50	0/0	16	53	0/1	8	49	ENSBTAG00000003364	INTRONIC
13	61533176	G	A	47	SNP	68	0/0	14	47	0/0	15	50	0/0	24	35	0/1	15	78	ENSBTAG00000003364	INTRONIC
13	61533423	G	A	84	SNP	71	0/1	16	99	0/0	17	56	0/0	18	59	0/0	20	65	ENSBTAG00000003364	5PRIME_UTR
13	61533423	G	A	84	SNP	71	0/1	16	99	0/0	17	56	0/0	18	59	0/0	20	65	ENSBTAG00000003364	UPSTREAM
13	61533517	T	TA	42.9	INDEL	42	0/1	9	76	0/0	12	16	0/0	12	18	0/1	9	11
13	61533527	CG	C	25.7	INDEL	32	0/1	6	5	0/1	8	27	0/1	9	39	0/1	9	12
13	61533584	C	T	101	SNP	60	0/1	12	90	0/0	14	47	0/0	17	56	0/0	17	56	ENSBTAG00000003364	UPSTREAM
13	61533589	A	G	90	SNP	60	0/1	11	66	0/0	14	47	0/0	17	56	0/0	18	59	ENSBTAG00000003364	UPSTREAM
13	61533633	GC	G	152	INDEL	39	0/0	5	20	0/0	11	38	0/0	12	41	0/1	11	15
13	61533698	C	A	32	SNP	36	0/0	5	20	0/0	9	32	0/0	14	47	0/1	8	63	ENSBTAG00000003364	UPSTREAM
13	61534368	C	T	49.1	SNP	31	0/0	4	17	0/0	13	44	0/0	10	35	0/1	4	21	ENSBTAG00000003364	UPSTREAM
13	61534582	G	T	11.4	SNP	18	0/1	4	15	0/0	5	17	0/0	4	14	0/1	5	33	ENSBTAG00000003364	UPSTREAM
13	61534818	A	T	57.6	SNP	41	0/1	13	60	0/0	10	32	0/0	8	26	0/1	10	35	ENSBTAG00000003364	UPSTREAM
13	61534823	G	C	82.6	SNP	41	0/1	13	86	0/0	10	32	0/0	8	26	0/1	10	34	ENSBTAG00000003364	UPSTREAM
13	61534893	G	A	93.6	SNP	47	0/1	14	68	0/0	10	32	0/0	11	35	0/1	12	63	ENSBTAG00000003364	UPSTREAM
13	61534902	C	T	82	SNP	47	0/1	15	99	0/0	10	35	0/0	10	35	0/0	12	41	ENSBTAG00000003364	UPSTREAM
13	61534909	C	T	10.4	SNP	47	0/0	16	54	0/0	10	36	0/0	10	36	0/1	11	40	ENSBTAG00000003364	UPSTREAM
13	61534923	C	A	77.6	SNP	52	0/1	16	70	0/0	11	35	0/0	11	35	0/1	14	45	ENSBTAG00000003364	UPSTREAM
13	61534963	T	C	175	SNP	53	0/1	16	99	0/0	12	38	0/0	11	35	0/1	14	98	ENSBTAG00000003364	UPSTREAM
13	61535000	A	G	210	SNP	56	0/1	17	99	0/0	16	50	0/0	10	32	0/1	13	99	ENSBTAG00000003364	UPSTREAM
13	61535008	C	T	108	SNP	61	0/1	17	87	0/0	17	53	0/0	13	41	0/1	14	58	ENSBTAG00000003364	UPSTREAM
13	61535079	C	T	237	SNP	67	0/1	17	99	0/0	20	62	0/0	19	59	0/1	11	99	ENSBTAG00000003364	UPSTREAM
13	61535181	A	G	151	SNP	68	0/1	19	99	0/0	20	62	0/0	20	62	0/1	9	56	ENSBTAG00000003364	UPSTREAM
13	61535202	A	G	74.7	SNP	61	0/1	15	93	0/0	18	41	0/0	20	62	0/1	8	19	ENSBTAG00000003364	UPSTREAM
13	61535247	G	A	11.3	SNP	56	0/0	14	48	0/0	15	51	0/0	19	63	0/1	8	41	ENSBTAG00000003364	UPSTREAM
13	61535316	G	A	207	SNP	47	0/1	13	99	0/0	11	35	0/0	15	47	0/1	8	77	ENSBTAG00000003364	UPSTREAM
13	61535326	C	A	114	SNP	46	0/1	13	77	0/0	10	32	0/0	16	50	0/1	7	66	ENSBTAG00000003364	UPSTREAM
13	61535344	G	T	132	SNP	42	0/1	12	96	0/0	10	32	0/0	14	44	0/1	6	60	ENSBTAG00000003364	UPSTREAM
13	61535904	T	C	101	SNP	47	0/1	5	52	0/0	16	50	0/0	11	35	0/1	15	76	ENSBTAG00000003364	UPSTREAM
13	61535912	A	G	23	SNP	48	0/1	5	52	0/0	16	53	0/0	11	38	0/0	16	53	ENSBTAG00000003364	UPSTREAM
13	61535919	C	T	16.1	SNP	49	0/1	5	46	0/0	16	54	0/0	11	39	0/0	17	57	ENSBTAG00000003364	UPSTREAM
13	61535970	TCC	TCCC	179	INDEL	42	0/1	5	53	0/0	11	35	0/0	9	29	0/1	17	99
13	61536087	T	G	17.1	SNP	72	0/1	10	47	0/0	15	48	0/0	22	72	0/0	25	81	ENSBTAG00000003364	UPSTREAM
13	61536185	T	G	251	SNP	65	0/1	10	35	0/0	14	44	0/0	19	59	0/1	22	99	ENSBTAG00000003364	UPSTREAM
13	61536193	T	A	12.3	SNP	66	0/0	10	36	0/1	16	42	0/0	19	63	0/0	21	69	ENSBTAG00000003364	UPSTREAM
13	61536248	ACCC	ACCCC	16.4	INDEL	46	0/0	7	23	0/1	11	46	0/1	15	15	0/0	13	41
13	61536294	T	C	48	SNP	61	0/0	8	29	0/0	20	65	0/0	23	74	0/1	10	79	ENSBTAG00000003364	UPSTREAM
13	61537322	GTT	GT	11.6	INDEL	40	0/1	8	5	0/1	7	48	0/0	12	39	0/0	13	42
13	61537340	A	T	47	SNP	58	0/0	7	26	0/0	12	41	0/0	19	59	0/1	20	78	ENSBTAG00000003364	UPSTREAM
13	61537580	C	G	999	SNP	52	0/0	15	40	1/1	4	11	1/1	12	35	0/1	21	99	ENSBTAG00000003364	UPSTREAM
13	61538544	G	A	115	SNP	65	1/1	11	25	0/0	12	38	0/0	20	62	0/0	22	68	-	INTERGENIC
13	61538550	A	G	39	SNP	73	0/0	11	38	0/0	14	47	0/0	25	80	0/1	23	70	-	INTERGENIC
13	61538568	G	C	103	SNP	74	1/1	10	5	0/0	13	42	0/0	24	75	0/0	27	84	-	INTERGENIC
13	61538571	C	T	112	SNP	76	0/0	9	32	0/0	13	44	0/0	26	83	0/1	28	99	-	INTERGENIC
13	61538625	ATTT	ATT	50.1	INDEL	54	0/1	4	19	0/1	10	35	0/0	20	11	0/1	20	5
13	61538778	ATTTTTTT	ATTTTTT	64.7	INDEL	44	0/1	6	14	0/1	6	12	0/1	19	42	0/1	13	28
13	61538814	A	G	214	SNP	60	1/1	9	22	0/0	8	23	0/0	22	65	0/1	21	99	-	INTERGENIC
13	61539149	C	T	17.2	SNP	24	0/1	4	36	0/0	11	38	0/0	5	20	0/0	4	17	-	INTERGENIC
13	61539150	G	A	47.2	SNP	23	0/0	4	17	0/0	11	38	0/0	4	17	0/1	4	36	-	INTERGENIC
13	61539308	T	C	137	SNP	27	1/1	5	10	0/0	11	32	0/0	4	12	0/1	7	23	-	INTERGENIC
13	61539355	AATATAT	AATAT	999	INDEL	32	1/1	8	16	0/0	8	26	0/0	4	14	0/0	12	38
13	61539611	A	G	102	SNP	62	1/1	9	19	0/0	15	47	0/0	16	50	0/0	22	68	-	INTERGENIC
13	61539743	G	A	142	SNP	55	1/1	8	16	0/0	14	44	0/0	10	32	0/0	23	71	-	INTERGENIC
13	61539763	G	A	999	SNP	53	1/1	10	22	0/0	14	44	0/0	8	26	0/0	21	65	-	INTERGENIC
13	61539836	G	A	22	SNP	65	0/1	12	53	0/0	17	56	0/0	13	44	0/0	23	74	-	INTERGENIC
13	61539930	A	G	219	SNP	63	1/1	9	22	0/0	19	56	0/0	12	35	0/1	23	99	-	INTERGENIC
13	61539937	A	G	55.8	SNP	63	1/1	8	16	0/0	19	59	0/0	12	38	0/0	24	74	-	INTERGENIC
13	61540042	GAAA	GAAAA	39.1	INDEL	38	0/0	6	20	0/0	14	44	0/1	8	53	0/1	10	31
13	61540173	G	A	999	SNP	72	0/1	14	3	0/0	23	70	0/0	18	55	0/1	17	99	-	INTERGENIC
13	61540315	TAAAAAA	TAAAAA	60.8	INDEL	50	0/1	6	3	0/1	20	69	0/1	16	32	0/0	8	4
13	61540317	AAA	AAAGAA	111	INDEL	46	1/1	5	10	0/0	19	57	0/0	14	42	0/1	8	39
13	61540321	A	AAAG	132	INDEL	44	1/1	5	10	0/0	17	51	0/0	15	45	0/1	7	39
13	61540351	C	T	999	SNP	71	1/1	14	34	0/0	27	83	0/0	20	62	0/0	10	32	-	INTERGENIC
13	61540401	C	T	28.1	SNP	48	1/1	5	7	0/0	18	57	0/0	17	54	0/0	8	27	-	INTERGENIC
13	61540404	CTTTTTTTTTTT	CTTTTTTTTT,CTTTTTTTTTT,CTTTTTTTT	51	INDEL	28	1/1	4	15	1/1	10	15	1/1	7	15	1/1	7	15	-	INTERGENIC
13	61540465	A	G	106	SNP	52	1/1	9	19	0/0	18	56	0/0	16	50	0/0	9	29	-	INTERGENIC
13	61540583	A	G	57.4	SNP	55	1/1	6	10	0/0	15	44	0/0	23	71	0/0	11	35	-	INTERGENIC
13	61540994	TCACACACACACACACAC	TCACACACACACACAC	12.6	INDEL	65	0/0	4	14	0/1	12	39	0/0	40	99	0/1	9	18
13	61541172	T	C	77.1	SNP	79	1/1	5	7	0/0	20	63	0/0	39	99	0/0	15	48	-	INTERGENIC
13	61541192	T	A	120	SNP	60	1/1	4	7	0/0	11	33	0/0	31	93	0/1	14	78	-	INTERGENIC
13	61543530	G	A	93.4	SNP	56	1/1	6	10	0/0	8	26	0/0	19	59	0/0	23	71	-	INTERGENIC
13	61543553	A	G	118	SNP	54	1/1	6	10	0/0	10	32	0/0	17	53	0/0	21	65	-	INTERGENIC
13	61543631	ATTTTTT	ATTTTT	10.9	INDEL	44	0/1	5	17	0/0	9	27	0/1	13	25	0/1	17	19
13	61543665	C	T	43	SNP	57	0/0	8	29	0/0	13	44	0/0	16	53	0/1	20	74	-	INTERGENIC
13	61543666	G	A	104	SNP	58	1/1	8	16	0/0	13	41	0/0	16	50	0/0	21	65	-	INTERGENIC
13	61543691	C	T	112	SNP	62	1/1	9	19	0/0	16	50	0/0	17	53	0/0	20	62	-	INTERGENIC
13	61543700	G	C	999	SNP	61	1/1	9	19	0/0	17	53	0/0	13	41	0/0	22	68	-	INTERGENIC
13	61543779	C	T	96.6	SNP	74	1/1	10	22	0/0	22	68	0/0	19	59	0/0	23	71	-	INTERGENIC
13	61543780	A	G	99.6	SNP	72	1/1	10	22	0/0	22	68	0/0	19	59	0/0	21	65	-	INTERGENIC
13	61543824	C	T	143	SNP	75	0/0	12	41	0/0	21	68	0/0	17	56	0/1	25	99	-	INTERGENIC
13	61543865	T	C	999	SNP	90	1/1	12	28	0/0	22	68	0/0	24	74	0/0	32	98	-	INTERGENIC
13	61543870	G	C	999	SNP	92	1/1	13	31	0/0	22	68	0/0	24	74	0/0	33	99	-	INTERGENIC
13	61543965	G	A	999	SNP	114	1/1	17	40	0/0	29	89	0/0	28	86	0/0	40	99	-	INTERGENIC
13	61543988	G	A	999	SNP	111	1/1	16	40	0/0	28	86	0/0	27	83	0/0	40	99	-	INTERGENIC
13	61544050	T	C	999	SNP	120	1/1	24	64	0/0	27	83	0/0	28	86	0/0	41	99	-	INTERGENIC
13	61544154	C	G	999	SNP	99	1/1	16	43	0/0	20	59	0/0	27	80	0/1	36	99	-	INTERGENIC
13	61544186	A	G	999	SNP	99	1/1	18	46	0/0	21	65	0/0	25	49	0/0	35	99	-	INTERGENIC
13	61544203	C	T	999	SNP	88	1/1	16	43	0/0	18	53	0/0	23	68	0/1	31	99	-	INTERGENIC
13	61544207	A	G	999	SNP	92	1/1	17	43	0/0	19	59	0/0	22	68	0/0	34	99	-	INTERGENIC
13	61544215	T	C	999	SNP	91	0/1	16	19	0/0	20	40	0/0	21	68	0/0	34	99	-	INTERGENIC
13	61544389	T	G	52.3	SNP	47	1/1	4	5	0/0	15	48	0/0	12	39	0/0	16	51	-	INTERGENIC
13	61545317	A	T	26.4	SNP	24	1/1	4	5	0/0	7	24	0/0	9	30	0/0	4	15	-	INTERGENIC
13	61545331	G	A	42.3	SNP	27	1/1	5	7	0/0	7	24	0/0	11	36	0/0	4	15	-	INTERGENIC
13	61545348	T	C	75.6	SNP	26	1/1	6	10	0/0	7	23	0/0	9	29	0/0	4	14	-	INTERGENIC
13	61545575	T	G	59	SNP	35	0/0	7	26	0/0	10	35	0/0	12	41	0/1	6	33	-	INTERGENIC
13	61545668	C	G	95.4	SNP	37	1/1	6	10	0/0	7	23	0/0	15	47	0/0	9	29	-	INTERGENIC
13	61545719	C	T	112	SNP	33	1/1	5	10	0/0	5	15	0/0	12	35	0/1	11	71	-	INTERGENIC
13	61545723	T	A	115	SNP	35	1/1	5	10	0/0	6	18	0/0	12	36	0/1	12	72	-	INTERGENIC
13	61546074	A	G	64.4	SNP	29	1/1	4	5	0/0	5	18	0/0	13	42	0/0	7	24	-	INTERGENIC
13	61546137	G	A	41.4	SNP	36	1/1	4	5	0/0	4	15	0/0	19	60	0/0	9	30	-	INTERGENIC
13	61547345	A	G	209	SNP	63	1/1	8	19	0/0	26	77	0/0	14	41	0/1	15	82	-	INTERGENIC
13	61547354	G	A	79.8	SNP	59	1/1	8	16	0/0	24	74	0/0	13	41	0/0	14	44	-	INTERGENIC
13	61547454	A	G	229	SNP	62	1/1	14	23	0/0	17	50	0/0	14	41	0/1	17	97	-	INTERGENIC
13	61547503	A	C	125	SNP	80	0/0	22	71	0/0	23	74	0/0	13	41	0/1	22	99	-	INTERGENIC
13	61547521	A	C	999	SNP	78	0/0	18	46	1/1	25	77	1/1	15	47	1/1	20	62	-	INTERGENIC
13	61547576	A	G	999	SNP	90	0/0	28	76	1/1	27	83	1/1	14	44	1/1	21	65	-	INTERGENIC
13	61547629	A	G	999	SNP	96	0/0	32	91	1/1	29	86	1/1	10	29	0/1	25	52	-	INTERGENIC
13	61547640	G	A	999	SNP	108	0/0	37	99	1/1	31	92	1/1	11	32	0/1	29	59	-	INTERGENIC
13	61547650	G	A	999	SNP	115	0/0	37	99	1/1	34	99	1/1	14	41	0/1	30	75	-	INTERGENIC
13	61547678	T	C	999	SNP	112	0/0	31	56	1/1	35	99	1/1	15	47	1/1	31	95	-	INTERGENIC
13	61547697	C	A	999	SNP	106	0/0	28	79	1/1	32	95	1/1	15	44	0/1	31	99	-	INTERGENIC
13	61547749	G	A	999	SNP	112	0/0	32	91	1/1	36	99	1/1	18	53	0/1	26	99	-	INTERGENIC
13	61547759	A	G	999	SNP	116	1/1	33	99	1/1	38	99	1/1	18	99	1/1	27	99	-	INTERGENIC
13	61547844	C	T	999	SNP	121	0/0	33	91	1/1	39	99	1/1	21	65	1/1	28	86	-	INTERGENIC
13	61547896	T	C	999	SNP	100	0/0	28	57	1/1	34	99	1/1	16	50	1/1	22	68	-	INTERGENIC
13	61547936	A	G	999	SNP	91	0/0	23	61	1/1	28	86	1/1	18	56	1/1	22	68	-	INTERGENIC
13	61548137	G	GAAAA	999	INDEL	30	0/0	5	8	1/1	9	29	1/1	8	26	1/1	8	26
13	61548177	T	C	999	SNP	28	0/0	5	8	1/1	9	29	1/1	6	20	1/1	8	26	-	INTERGENIC
13	61548537	G	A	180	SNP	30	0/0	7	16	1/1	4	11	1/1	9	26	0/1	10	60	-	INTERGENIC
13	61548584	G	A	999	SNP	39	0/0	9	19	1/1	6	20	1/1	12	38	1/1	12	38	-	INTERGENIC
13	61548728	T	C	999	SNP	48	0/0	10	22	1/1	11	35	1/1	10	17	1/1	17	53	-	INTERGENIC
13	61548742	T	C	999	SNP	63	0/0	12	28	1/1	14	41	1/1	16	50	1/1	21	65	-	INTERGENIC
13	61548753	T	C	999	SNP	72	0/0	18	46	1/1	15	47	1/1	17	53	1/1	22	68	-	INTERGENIC
13	61548799	C	A	999	SNP	86	0/0	22	58	1/1	21	65	1/1	19	59	1/1	24	74	-	INTERGENIC
13	61548859	A	G	999	SNP	109	0/0	25	67	1/1	31	95	1/1	23	39	1/1	30	92	-	INTERGENIC
13	61548869	C	T	999	SNP	111	1/1	22	58	0/0	31	95	0/0	25	77	0/0	33	99	-	INTERGENIC
13	61548879	T	C	149	SNP	114	1/1	20	52	0/0	32	98	0/0	32	98	0/0	30	92	-	INTERGENIC
13	61548894	A	C	999	SNP	109	0/0	24	64	1/1	27	83	1/1	32	98	1/1	26	80	-	INTERGENIC
13	61548929	G	A	999	SNP	101	0/0	21	55	1/1	24	68	1/1	31	95	1/1	25	77	-	INTERGENIC
13	61549012	C	G	999	SNP	103	1/1	13	31	0/0	28	86	0/0	34	99	0/0	28	86	-	INTERGENIC
13	61549023	A	G	78	SNP	107	0/0	17	56	0/0	29	92	0/0	35	99	0/1	26	99	-	INTERGENIC
13	61549255	T	C	999	SNP	102	1/1	15	37	0/0	27	83	0/0	39	99	0/0	21	65	-	INTERGENIC
13	61549260	T	C	999	SNP	99	1/1	14	34	0/0	26	59	0/0	38	99	0/0	21	65	-	INTERGENIC
13	61549312	G	A	137	SNP	91	1/1	14	34	0/0	26	80	0/0	30	92	0/0	21	49	-	INTERGENIC
13	61549327	A	G	145	SNP	92	1/1	15	37	0/0	29	89	0/0	29	61	0/0	19	59	-	INTERGENIC
13	61549329	T	G	999	SNP	99	1/1	15	37	0/0	30	92	0/0	31	95	0/0	23	71	-	INTERGENIC
13	61549377	C	T	146	SNP	88	1/1	11	25	0/0	24	74	0/0	33	99	0/0	20	62	-	INTERGENIC
13	61549449	T	C	999	SNP	108	1/1	15	37	0/0	26	80	0/0	37	99	0/0	30	92	-	INTERGENIC
13	61549480	G	C	999	SNP	116	1/1	20	52	0/0	26	80	0/0	38	99	0/0	32	98	-	INTERGENIC
13	61549631	AGGG	AAGGGG	10.5	INDEL	58	0/0	12	35	0/1	10	29	0/1	18	26	0/0	18	53
13	61549636	G	A	84.6	SNP	71	1/1	12	28	0/0	9	29	0/0	24	74	0/0	26	80	-	INTERGENIC
13	61549719	A	T	999	SNP	83	1/1	15	37	0/0	15	47	0/0	31	95	0/0	22	68	-	INTERGENIC
13	61549774	T	C	999	SNP	74	1/1	10	22	0/0	16	50	0/0	29	65	0/0	19	59	-	INTERGENIC
13	61549786	G	C	999	SNP	70	0/0	11	25	1/1	15	47	1/1	27	83	1/1	17	53	-	INTERGENIC
13	61549920	A	G	115	SNP	57	1/1	8	16	0/0	11	35	0/0	19	59	0/0	19	30	-	INTERGENIC
13	61549983	T	C	87	SNP	54	1/1	7	13	0/0	11	35	0/0	21	65	0/0	15	47	-	INTERGENIC
13	61549989	C	A	999	SNP	54	0/0	7	13	1/1	11	35	1/1	21	65	1/1	15	47	-	INTERGENIC
13	61550027	T	C	999	SNP	52	1/1	7	13	0/0	11	35	0/0	17	53	0/0	17	53	-	INTERGENIC
13	61550914	T	C	999	SNP	24	0/0	4	5	1/1	5	18	1/1	7	23	1/1	8	26	-	INTERGENIC
13	61551033	T	C	999	SNP	23	0/0	4	5	1/1	5	17	1/1	6	20	1/1	8	26	-	INTERGENIC
13	61551111	G	A	999	SNP	28	0/0	5	8	1/1	4	14	1/1	11	35	1/1	8	26	-	INTERGENIC
13	61551118	C	T	27.2	SNP	28	0/0	4	17	0/0	4	17	0/0	12	41	0/1	8	58	-	INTERGENIC
13	61551122	C	T	999	SNP	29	0/0	5	8	1/1	4	14	1/1	12	38	1/1	8	26	-	INTERGENIC
13	61551430	A	G	999	SNP	65	0/0	17	43	1/1	6	20	1/1	21	65	1/1	21	62	-	INTERGENIC
13	61551532	C	T	999	SNP	65	0/0	16	40	1/1	5	14	1/1	19	56	0/1	25	99	-	INTERGENIC
13	61551575	G	A	999	SNP	74	0/0	22	61	1/1	9	26	1/1	18	53	0/1	25	99	-	INTERGENIC
13	61551586	T	C	999	SNP	72	1/1	22	58	0/0	10	32	0/0	17	53	0/0	23	71	-	INTERGENIC
13	61551589	G	A	999	SNP	74	1/1	22	58	0/0	9	29	0/0	19	59	0/0	24	74	-	INTERGENIC
13	61551631	A	G	999	SNP	61	0/0	17	43	1/1	8	26	1/1	16	50	1/1	20	62	-	INTERGENIC
13	61551644	C	G	999	SNP	72	0/0	19	49	1/1	11	35	1/1	19	59	1/1	23	71	-	INTERGENIC
13	61553033	G	A	258	SNP	28	0/0	7	14	1/1	7	23	1/1	4	14	1/1	10	32	-	INTERGENIC
13	61553289	T	C	60	SNP	63	0/0	10	35	0/0	18	59	0/0	13	44	0/1	22	91	-	INTERGENIC
13	61553294	G	C	999	SNP	61	0/0	10	22	1/1	18	56	1/1	12	38	1/1	21	65	-	INTERGENIC
13	61553354	T	C	999	SNP	63	0/0	10	22	1/1	17	53	1/1	14	44	1/1	22	68	-	INTERGENIC
13	61553436	T	C	999	SNP	69	0/0	12	28	1/1	14	44	1/1	25	74	1/1	18	56	-	INTERGENIC
13	61553616	C	T	999	SNP	76	0/0	7	13	1/1	15	47	1/1	33	99	1/1	21	26	-	INTERGENIC
13	61553950	CG	C	67.5	INDEL	56	0/0	5	14	0/1	12	65	0/1	32	22	0/1	7	34
13	61553951	G	A	999	SNP	39	0/0	8	16	1/1	6	20	1/1	20	62	1/1	5	17	-	INTERGENIC
13	61553997	A	T	999	SNP	60	0/0	9	19	1/1	19	59	1/1	26	80	1/1	6	20	-	INTERGENIC
13	61554052	C	T	143	SNP	58	1/1	12	28	0/0	16	50	0/0	24	74	0/0	6	20	-	INTERGENIC
13	61554086	T	C	131	SNP	48	1/1	11	25	0/0	18	56	0/0	12	38	0/0	7	23	-	INTERGENIC
13	61554151	A	C	40.3	SNP	33	1/1	5	7	0/0	18	57	0/0	5	18	0/0	5	18	-	INTERGENIC
13	61554235	C	T	82.4	SNP	42	1/1	6	10	0/0	19	59	0/0	7	23	0/0	10	32	-	INTERGENIC
13	61554341	T	C	52.1	SNP	35	1/1	5	7	0/0	14	45	0/0	7	24	0/0	9	30	-	INTERGENIC
13	61554350	G	A	98.4	SNP	37	1/1	6	10	0/0	14	44	0/0	7	23	0/0	10	32	-	INTERGENIC
13	61554356	C	G	86.2	SNP	35	1/1	5	7	0/0	14	45	0/0	6	21	0/0	10	33	-	INTERGENIC
13	61554934	T	G	83	SNP	37	1/1	7	13	0/0	10	32	0/0	11	35	0/0	9	29	-	INTERGENIC
13	61555060	A	G	86.8	SNP	53	1/1	8	16	0/0	17	53	0/0	15	47	0/0	13	41	-	INTERGENIC
13	61555102	GAAAA	GAAA	54.9	INDEL	56	0/1	7	52	0/1	16	35	0/1	17	20	0/1	16	6
13	61555162	A	G	136	SNP	86	1/1	10	22	0/0	25	77	0/0	30	92	0/0	21	65	-	INTERGENIC
13	61555272	C	T	999	SNP	91	1/1	10	22	0/0	24	74	0/0	33	99	0/0	24	74	-	INTERGENIC
13	61555366	C	A	101	SNP	72	1/1	8	16	0/0	14	44	0/0	26	80	0/0	24	74	-	INTERGENIC
13	61555548	G	A	999	SNP	104	1/1	19	49	0/0	24	74	0/0	29	89	0/0	32	98	-	INTERGENIC
13	61555680	G	A	999	SNP	106	0/1	16	90	0/0	20	65	0/0	40	99	0/0	30	95	-	INTERGENIC
13	61555819	GTTTTT	GTTTT	39.8	INDEL	70	0/1	4	11	0/1	14	27	0/1	27	16	0/1	25	47
13	61555924	C	T	219	SNP	106	0/0	10	35	0/0	22	71	0/0	38	99	0/1	36	99	-	INTERGENIC
13	61556036	GAAT	GAATAAT	999	INDEL	80	1/1	7	16	0/0	23	68	0/0	26	77	0/1	24	99
13	61556169	C	T	999	SNP	98	1/1	16	43	0/0	31	92	0/0	30	89	0/1	21	99	-	INTERGENIC
13	61556185	TAAA	TAA	37.1	INDEL	52	0/1	8	31	0/1	15	16	0/1	18	42	0/1	11	6
13	61556819	C	A	37.1	SNP	27	0/1	8	68	0/0	7	26	0/0	4	17	0/0	8	29	-	INTERGENIC
13	61556934	G	C	999	SNP	27	0/0	7	14	1/1	10	32	1/1	4	14	1/1	6	20	-	INTERGENIC
13	61556948	T	A	29.1	SNP	25	0/1	7	60	0/0	8	29	0/0	5	20	0/0	5	20	-	INTERGENIC
13	61557694	G	A	25.3	SNP	17	1/1	4	6	0/0	5	16	0/0	4	13	0/1	4	6	ENSBTAG00000027384	DOWNSTREAM
13	61560086	A	G	133	SNP	33	1/1	8	19	0/0	5	14	0/0	8	23	0/1	12	55	ENSBTAG00000027384	DOWNSTREAM
13	61560433	C	T	41.3	SNP	47	1/1	4	5	0/0	11	22	0/0	19	60	0/0	13	42	ENSBTAG00000027384	DOWNSTREAM
13	61560478	G	C	165	SNP	39	1/1	4	7	0/0	12	36	0/0	11	33	0/1	12	99	ENSBTAG00000027384	DOWNSTREAM
13	61561740	T	C	999	SNP	21	0/0	6	11	1/1	5	17	1/1	4	14	1/1	6	20	ENSBTAG00000027384	DOWNSTREAM
13	61561779	C	T	999	SNP	30	0/0	5	8	1/1	5	17	1/1	6	20	1/1	14	44	ENSBTAG00000027384	DOWNSTREAM
13	61561787	A	G	999	SNP	30	0/0	5	10	1/1	6	17	1/1	7	20	0/1	12	64	ENSBTAG00000027384	DOWNSTREAM
13	61561795	T	C	278	SNP	33	0/0	7	13	1/1	6	20	1/1	6	20	1/1	14	44	ENSBTAG00000027384	DOWNSTREAM
13	61561796	G	A	999	SNP	33	0/0	7	13	1/1	6	20	1/1	6	20	1/1	14	44	ENSBTAG00000027384	DOWNSTREAM
13	61561854	C	A	999	SNP	39	0/0	10	22	1/1	8	26	1/1	7	23	1/1	14	44	ENSBTAG00000027384	DOWNSTREAM
13	61561915	G	A	999	SNP	53	0/0	17	43	1/1	14	44	1/1	9	29	1/1	13	41	ENSBTAG00000027384	DOWNSTREAM
13	61561947	GT	GTTAGGTATACT	999	INDEL	38	0/0	13	28	1/1	11	32	1/1	7	23	1/1	7	23
13	61561949	A	T	121	SNP	43	1/1	14	34	0/0	12	38	0/0	7	23	0/0	10	32	ENSBTAG00000027384	DOWNSTREAM
13	61562013	G	C	28	SNP	59	0/0	19	62	0/0	15	50	0/0	9	32	0/1	16	59	ENSBTAG00000027384	DOWNSTREAM
13	61562044	T	C	999	SNP	58	0/0	19	49	1/1	12	38	1/1	9	29	1/1	18	56	ENSBTAG00000027384	DOWNSTREAM
13	61562158	T	G	999	SNP	58	0/0	16	40	1/1	12	38	1/1	10	32	1/1	20	62	ENSBTAG00000027384	NON_SYNONYMOUS_CODING
13	61562252	G	A	225	SNP	34	0/0	9	22	1/1	6	17	1/1	4	11	0/1	15	53	ENSBTAG00000027384	INTRONIC
13	61562745	A	C	41.3	SNP	43	1/1	4	5	0/0	9	27	0/0	15	48	0/0	15	48	ENSBTAG00000027384	INTRONIC
13	61562752	C	T	999	SNP	41	0/0	4	5	1/1	9	30	1/1	14	45	1/1	14	45	ENSBTAG00000027384	INTRONIC
13	61562864	A	G	76.3	SNP	59	1/1	4	5	0/0	18	57	0/0	17	54	0/0	20	63	ENSBTAG00000027384	INTRONIC
13	61563245	G	T	40	SNP	73	0/1	5	35	0/0	27	86	0/0	21	68	0/0	20	65	ENSBTAG00000027384	INTRONIC
13	61563247	G	A	22	SNP	71	0/1	5	35	0/0	25	80	0/0	21	68	0/0	20	65	ENSBTAG00000027384	INTRONIC
13	61563292	T	C	141	SNP	69	1/1	10	22	0/0	27	83	0/0	16	50	0/0	16	50	ENSBTAG00000027384	INTRONIC
13	61563297	T	C	999	SNP	67	0/0	11	25	1/1	26	80	1/1	15	47	1/1	15	47	ENSBTAG00000027384	INTRONIC
13	61563307	G	A	999	SNP	68	0/1	12	21	1/1	25	77	1/1	15	47	0/1	16	99	ENSBTAG00000027384	INTRONIC
13	61563318	A	C	999	SNP	46	0/0	9	19	1/1	17	53	1/1	7	23	1/1	13	41	ENSBTAG00000027384	INTRONIC
13	61563319	T	C	999	SNP	58	0/0	12	28	1/1	22	68	1/1	9	29	1/1	15	47	ENSBTAG00000027384	INTRONIC
13	61563327	C	T	999	SNP	61	0/0	11	25	1/1	24	74	1/1	11	35	1/1	15	47	ENSBTAG00000027384	INTRONIC
13	61563339	T	C	999	SNP	65	0/0	12	28	1/1	25	77	1/1	14	44	1/1	14	44	ENSBTAG00000027384	INTRONIC
13	61563576	A	G	37.1	SNP	37	1/1	5	7	0/0	12	39	0/0	12	39	0/0	8	27	ENSBTAG00000027384	INTRONIC
13	61563715	C	T	999	SNP	47	1/1	15	37	0/0	11	29	0/0	13	41	0/0	8	26	ENSBTAG00000027384	INTRONIC
13	61563949	C	T	999	SNP	32	0/0	12	31	1/1	9	26	1/1	4	11	0/1	7	27	ENSBTAG00000027384	INTRONIC
13	61563978	A	G	160	SNP	36	1/1	10	25	0/0	10	29	0/0	9	26	0/1	7	55	ENSBTAG00000027384	INTRONIC
13	61563979	T	C	156	SNP	30	1/1	10	25	0/0	5	14	0/0	8	23	0/1	7	58	ENSBTAG00000027384	INTRONIC
13	61564025	ATTT	ATT	34.6	INDEL	24	0/0	6	18	0/1	4	19	0/1	8	58	0/1	6	8
13	61564048	A	G	174	SNP	42	1/1	12	31	0/0	8	23	0/0	14	41	0/1	8	72	ENSBTAG00000027384	INTRONIC
13	61564312	G	A	127	SNP	74	1/1	9	19	0/0	16	50	0/0	28	86	0/0	21	65	ENSBTAG00000027384	INTRONIC
13	61564425	A	C	114	SNP	76	1/1	15	20	0/0	14	44	0/0	21	65	0/0	26	80	ENSBTAG00000027384	INTRONIC
13	61564648	G	T	121	SNP	48	1/1	4	7	0/0	7	21	0/0	15	45	0/1	22	99	ENSBTAG00000027384	INTRONIC
13	61565627	A	G	39	SNP	33	0/0	8	29	0/0	6	23	0/0	8	29	0/1	11	70	ENSBTAG00000027384	INTRONIC
13	61565707	C	A	208	SNP	35	1/1	10	25	0/0	6	17	0/0	6	17	0/1	13	97	ENSBTAG00000027384	INTRONIC
13	61565862	G	A	75.4	SNP	23	1/1	4	5	0/0	5	18	0/0	7	24	0/0	7	24	ENSBTAG00000027384	INTRONIC
13	61566279	C	T	33.5	SNP	20	1/1	4	5	0/0	5	18	0/0	5	18	0/0	6	21	ENSBTAG00000027384	UPSTREAM
13	61566384	AGGG	AGG	41.6	INDEL	25	0/0	7	26	0/0	6	23	0/0	4	17	0/1	8	72
13	61566541	A	G	103	SNP	58	0/0	13	44	0/0	10	35	0/0	10	35	0/1	25	99	ENSBTAG00000027384	UPSTREAM
13	61566664	G	C	355	SNP	51	1/1	9	22	0/0	14	41	0/0	8	23	0/1	20	99	ENSBTAG00000027384	UPSTREAM
13	61566683	T	G	178	SNP	52	1/1	10	25	0/0	14	41	0/0	8	23	0/1	20	83	ENSBTAG00000027384	UPSTREAM
13	61568543	T	C	79.4	SNP	29	0/0	7	5	0/0	4	16	0/0	6	22	0/1	12	99	ENSBTAG00000027384	UPSTREAM
13	61568543	T	C	79.4	SNP	29	0/0	7	5	0/0	4	16	0/0	6	22	0/1	12	99	ENSBTAG00000027383	DOWNSTREAM
13	61568561	T	A	13.3	SNP	33	0/1	7	43	0/0	5	21	0/0	7	27	0/0	14	48	ENSBTAG00000027384	UPSTREAM
13	61568561	T	A	13.3	SNP	33	0/1	7	43	0/0	5	21	0/0	7	27	0/0	14	48	ENSBTAG00000027383	DOWNSTREAM
13	61568575	C	T	15.2	SNP	35	0/0	7	27	0/0	5	21	0/1	7	45	0/0	16	54	ENSBTAG00000027383	DOWNSTREAM
13	61568575	C	T	15.2	SNP	35	0/0	7	27	0/0	5	21	0/1	7	45	0/0	16	54	ENSBTAG00000027384	UPSTREAM
13	61568603	C	A	120	SNP	35	1/1	5	10	0/0	6	18	0/0	7	21	0/1	17	84	ENSBTAG00000027383	DOWNSTREAM
13	61568603	C	A	120	SNP	35	1/1	5	10	0/0	6	18	0/0	7	21	0/1	17	84	ENSBTAG00000027384	UPSTREAM
13	61568643	A	C	185	SNP	43	0/0	7	26	0/0	6	23	0/0	9	32	0/1	21	99	ENSBTAG00000027384	UPSTREAM
13	61568643	A	C	185	SNP	43	0/0	7	26	0/0	6	23	0/0	9	32	0/1	21	99	ENSBTAG00000027383	DOWNSTREAM
13	61568679	G	A	82	SNP	52	1/1	7	13	0/0	9	29	0/0	11	35	0/0	25	77	ENSBTAG00000027383	DOWNSTREAM
13	61568679	G	A	82	SNP	52	1/1	7	13	0/0	9	29	0/0	11	35	0/0	25	77	ENSBTAG00000027384	UPSTREAM
13	61568699	G	C	209	SNP	53	0/0	8	29	0/0	9	32	0/0	9	32	0/1	27	99	ENSBTAG00000027383	DOWNSTREAM
13	61568699	G	C	209	SNP	53	0/0	8	29	0/0	9	32	0/0	9	32	0/1	27	99	ENSBTAG00000027384	UPSTREAM
13	61568714	A	G	209	SNP	55	0/0	9	32	0/0	9	32	0/0	9	32	0/1	28	99	ENSBTAG00000027384	UPSTREAM
13	61568714	A	G	209	SNP	55	0/0	9	32	0/0	9	32	0/0	9	32	0/1	28	99	ENSBTAG00000027383	DOWNSTREAM
13	61568719	G	A	405	SNP	55	1/1	9	22	0/0	9	26	0/0	9	26	0/1	28	99	ENSBTAG00000027384	UPSTREAM
13	61568719	G	A	405	SNP	55	1/1	9	22	0/0	9	26	0/0	9	26	0/1	28	99	ENSBTAG00000027383	DOWNSTREAM
13	61568722	G	A	999	SNP	57	0/0	9	22	1/1	9	26	1/1	9	26	0/1	30	99	ENSBTAG00000027384	UPSTREAM
13	61568722	G	A	999	SNP	57	0/0	9	22	1/1	9	26	1/1	9	26	0/1	30	99	ENSBTAG00000027383	DOWNSTREAM
13	61568749	G	A	71	SNP	57	0/0	11	38	0/0	8	29	0/0	9	32	0/1	29	99	ENSBTAG00000027384	UPSTREAM
13	61568749	G	A	71	SNP	57	0/0	11	38	0/0	8	29	0/0	9	32	0/1	29	99	ENSBTAG00000027383	DOWNSTREAM
13	61568767	T	C	17.1	SNP	57	0/1	11	47	0/0	8	30	0/0	9	33	0/0	29	93	ENSBTAG00000027383	DOWNSTREAM
13	61568767	T	C	17.1	SNP	57	0/1	11	47	0/0	8	30	0/0	9	33	0/0	29	93	ENSBTAG00000027384	UPSTREAM
13	61568770	C	T	234	SNP	55	1/1	9	22	0/0	8	23	0/0	9	26	0/1	29	99	ENSBTAG00000027383	DOWNSTREAM
13	61568770	C	T	234	SNP	55	1/1	9	22	0/0	8	23	0/0	9	26	0/1	29	99	ENSBTAG00000027384	UPSTREAM
13	61568778	G	A	999	SNP	57	0/0	11	28	1/1	8	23	1/1	9	26	0/1	29	99	ENSBTAG00000027383	DOWNSTREAM
13	61568778	G	A	999	SNP	57	0/0	11	28	1/1	8	23	1/1	9	26	0/1	29	99	ENSBTAG00000027384	UPSTREAM
13	61568787	C	T	10.4	SNP	56	0/0	10	36	0/0	9	33	0/0	8	30	0/1	29	40	ENSBTAG00000027384	UPSTREAM
13	61568787	C	T	10.4	SNP	56	0/0	10	36	0/0	9	33	0/0	8	30	0/1	29	40	ENSBTAG00000027383	DOWNSTREAM
13	61568814	C	G	186	SNP	54	1/1	4	7	0/0	11	33	0/0	9	27	0/1	30	99	ENSBTAG00000027384	UPSTREAM
13	61568814	C	G	186	SNP	54	1/1	4	7	0/0	11	33	0/0	9	27	0/1	30	99	ENSBTAG00000027383	DOWNSTREAM
13	61568822	T	C	999	SNP	56	0/0	6	13	1/1	10	29	1/1	9	26	0/1	31	99	ENSBTAG00000027383	DOWNSTREAM
13	61568822	T	C	999	SNP	56	0/0	6	13	1/1	10	29	1/1	9	26	0/1	31	99	ENSBTAG00000027384	UPSTREAM
13	61568830	T	C	999	SNP	56	0/0	6	10	1/1	10	32	1/1	10	32	1/1	30	92	ENSBTAG00000027383	DOWNSTREAM
13	61568830	T	C	999	SNP	56	0/0	6	10	1/1	10	32	1/1	10	32	1/1	30	92	ENSBTAG00000027384	UPSTREAM
13	61568835	T	C	219	SNP	58	0/0	5	20	0/0	11	38	0/0	10	35	0/1	32	99	ENSBTAG00000027384	UPSTREAM
13	61568835	T	C	219	SNP	58	0/0	5	20	0/0	11	38	0/0	10	35	0/1	32	99	ENSBTAG00000027383	DOWNSTREAM
13	61568907	G	A	44	SNP	57	0/0	9	32	0/0	12	41	0/0	6	23	0/1	30	75	ENSBTAG00000027383	DOWNSTREAM
13	61568907	G	A	44	SNP	57	0/0	9	32	0/0	12	41	0/0	6	23	0/1	30	75	ENSBTAG00000027384	UPSTREAM
13	61569080	G	C	229	SNP	54	1/1	9	22	0/0	12	35	0/0	7	20	0/1	26	99	ENSBTAG00000027383	DOWNSTREAM
13	61569080	G	C	229	SNP	54	1/1	9	22	0/0	12	35	0/0	7	20	0/1	26	99	ENSBTAG00000027384	UPSTREAM
13	61569128	G	A	104	SNP	58	1/1	7	13	0/0	13	41	0/0	10	32	0/0	28	86	ENSBTAG00000027383	DOWNSTREAM
13	61569128	G	A	104	SNP	58	1/1	7	13	0/0	13	41	0/0	10	32	0/0	28	86	ENSBTAG00000027384	UPSTREAM
13	61569161	G	A	57.1	SNP	57	1/1	5	7	0/0	14	45	0/0	11	36	0/0	27	84	ENSBTAG00000027383	DOWNSTREAM
13	61569161	G	A	57.1	SNP	57	1/1	5	7	0/0	14	45	0/0	11	36	0/0	27	84	ENSBTAG00000027384	UPSTREAM
13	61569194	ACTTG	ACTTGCTTG	999	INDEL	53	1/1	6	13	0/0	12	35	0/0	10	29	0/1	25	99
13	61569231	T	C	99.8	SNP	60	1/1	8	16	0/0	16	50	0/0	11	35	0/0	25	77	ENSBTAG00000027384	UPSTREAM
13	61569231	T	C	99.8	SNP	60	1/1	8	16	0/0	16	50	0/0	11	35	0/0	25	77	ENSBTAG00000027383	DOWNSTREAM
13	61569271	A	G	134	SNP	52	1/1	10	22	0/0	14	44	0/0	9	29	0/0	19	59	ENSBTAG00000027383	DOWNSTREAM
13	61569271	A	G	134	SNP	52	1/1	10	22	0/0	14	44	0/0	9	29	0/0	19	59	ENSBTAG00000027384	UPSTREAM
13	61569277	T	C	11.3	SNP	52	0/0	10	36	0/0	14	48	0/0	8	30	0/1	20	41	ENSBTAG00000027384	UPSTREAM
13	61569277	T	C	11.3	SNP	52	0/0	10	36	0/0	14	48	0/0	8	30	0/1	20	41	ENSBTAG00000027383	DOWNSTREAM
13	61569281	C	G	999	SNP	50	0/0	10	25	1/1	14	41	1/1	8	23	0/1	18	68	ENSBTAG00000027384	UPSTREAM
13	61569281	C	G	999	SNP	50	0/0	10	25	1/1	14	41	1/1	8	23	0/1	18	68	ENSBTAG00000027383	DOWNSTREAM
13	61569313	C	T	203	SNP	51	1/1	10	25	0/0	13	38	0/0	8	23	0/1	20	63	ENSBTAG00000027384	UPSTREAM
13	61569313	C	T	203	SNP	51	1/1	10	25	0/0	13	38	0/0	8	23	0/1	20	63	ENSBTAG00000027383	DOWNSTREAM
13	61569337	G	C	209	SNP	43	1/1	10	25	0/0	9	26	0/0	9	26	0/1	15	94	ENSBTAG00000027384	UPSTREAM
13	61569337	G	C	209	SNP	43	1/1	10	25	0/0	9	26	0/0	9	26	0/1	15	94	ENSBTAG00000027383	DOWNSTREAM
13	61569348	C	G	999	SNP	42	0/0	8	16	1/1	10	32	1/1	9	29	1/1	15	47	ENSBTAG00000027384	UPSTREAM
13	61569348	C	G	999	SNP	42	0/0	8	16	1/1	10	32	1/1	9	29	1/1	15	47	ENSBTAG00000027383	DOWNSTREAM
13	61569371	G	C	17.1	SNP	42	0/0	7	27	0/0	10	33	0/0	9	33	0/1	16	47	ENSBTAG00000027383	DOWNSTREAM
13	61569371	G	C	17.1	SNP	42	0/0	7	27	0/0	10	33	0/0	9	33	0/1	16	47	ENSBTAG00000027384	UPSTREAM
13	61569456	T	G	112	SNP	29	1/1	5	10	0/0	7	21	0/0	7	21	0/1	10	64	ENSBTAG00000027384	UPSTREAM
13	61569456	T	G	112	SNP	29	1/1	5	10	0/0	7	21	0/0	7	21	0/1	10	64	ENSBTAG00000027383	DOWNSTREAM
13	61569467	T	A	999	SNP	28	0/0	5	10	1/1	7	20	1/1	6	17	0/1	10	95	ENSBTAG00000027383	DOWNSTREAM
13	61569467	T	A	999	SNP	28	0/0	5	10	1/1	7	20	1/1	6	17	0/1	10	95	ENSBTAG00000027384	UPSTREAM
13	61570697	T	G	999	SNP	69	0/0	6	10	1/1	32	98	1/1	20	62	1/1	11	35	ENSBTAG00000027384	UPSTREAM
13	61570697	T	G	999	SNP	69	0/0	6	10	1/1	32	98	1/1	20	62	1/1	11	35	ENSBTAG00000027383	DOWNSTREAM
13	61570717	G	A	80	SNP	78	0/0	7	26	0/0	38	99	0/0	20	65	0/1	13	81	ENSBTAG00000027384	UPSTREAM
13	61570717	G	A	80	SNP	78	0/0	7	26	0/0	38	99	0/0	20	65	0/1	13	81	ENSBTAG00000027383	DOWNSTREAM
13	61570792	CAGAGA	CAGA	999	INDEL	76	0/0	7	16	1/1	29	86	1/1	21	62	0/1	19	99
13	61570807	G	A	999	SNP	107	0/0	13	34	1/1	42	99	1/1	28	83	0/1	24	99	ENSBTAG00000027384	UPSTREAM
13	61570807	G	A	999	SNP	107	0/0	13	34	1/1	42	99	1/1	28	83	0/1	24	99	ENSBTAG00000027383	DOWNSTREAM
13	61570891	GGAAA	G,GA	999	INDEL	57	0/1	5	5	1/1	30	41	1/1	13	22	0/1	9	21
13	61570892	GAAAAAAAAAAAA	GAAAAAAAA,GAAAAAAAAA,GAAAAAAAAAA	999	INDEL	69	1/1	6	11	1/1	36	71	1/1	15	32	1/1	12	23	ENSBTAG00000027384	UPSTREAM
13	61570892	GAAAAAAAAAAAA	GAAAAAAAA,GAAAAAAAAA,GAAAAAAAAAA	999	INDEL	69	1/1	6	11	1/1	36	71	1/1	15	32	1/1	12	23	ENSBTAG00000027383	DOWNSTREAM
13	61570901	AAAAT	A	999	INDEL	38	0/1	4	38	1/1	18	56	1/1	9	29	0/1	7	32
13	61570902	AAAT	A	999	INDEL	32	0/1	6	19	1/1	14	44	1/1	6	20	0/1	6	13	ENSBTAG00000027383	DOWNSTREAM
13	61570902	AAAT	A	999	INDEL	32	0/1	6	19	1/1	14	44	1/1	6	20	0/1	6	13	ENSBTAG00000027384	UPSTREAM
13	61571008	T	C	999	SNP	117	0/0	28	76	1/1	37	99	1/1	21	65	1/1	31	95	ENSBTAG00000027383	DOWNSTREAM
13	61571008	T	C	999	SNP	117	0/0	28	76	1/1	37	99	1/1	21	65	1/1	31	95	ENSBTAG00000027384	UPSTREAM
13	61571041	A	G	76	SNP	108	0/1	24	99	0/0	39	99	0/0	20	65	0/0	25	80	ENSBTAG00000027384	UPSTREAM
13	61571041	A	G	76	SNP	108	0/1	24	99	0/0	39	99	0/0	20	65	0/0	25	80	ENSBTAG00000027383	DOWNSTREAM
13	61571057	C	T	163	SNP	112	0/0	25	80	0/0	39	99	0/0	20	65	0/1	28	99	ENSBTAG00000027384	UPSTREAM
13	61571057	C	T	163	SNP	112	0/0	25	80	0/0	39	99	0/0	20	65	0/1	28	99	ENSBTAG00000027383	DOWNSTREAM
13	61571075	T	G	65	SNP	89	0/0	22	71	0/0	28	89	0/0	13	44	0/1	26	96	ENSBTAG00000027384	UPSTREAM
13	61571075	T	G	65	SNP	89	0/0	22	71	0/0	28	89	0/0	13	44	0/1	26	96	ENSBTAG00000027383	DOWNSTREAM
13	61571117	A	T	22	SNP	82	0/0	17	56	0/0	36	99	0/0	13	44	0/1	16	53	ENSBTAG00000027383	DOWNSTREAM
13	61571121	T	C	50	SNP	80	0/0	16	53	0/0	33	99	0/0	13	44	0/1	18	81	ENSBTAG00000027383	DOWNSTREAM
13	61571699	C	A	13.3	SNP	35	0/0	4	18	0/0	8	30	0/1	14	43	0/0	9	33	ENSBTAG00000027383	DOWNSTREAM
13	61571808	A	T	999	SNP	37	0/0	4	7	1/1	11	33	1/1	16	48	0/1	6	61	ENSBTAG00000027383	DOWNSTREAM
13	61571928	T	C	999	SNP	24	0/0	4	7	1/1	9	27	1/1	7	21	0/1	4	13	ENSBTAG00000027383	DOWNSTREAM
13	61572536	T	A	999	SNP	31	0/0	5	10	1/1	6	17	1/1	4	11	0/1	16	99	ENSBTAG00000027383	DOWNSTREAM
13	61572557	A	G	999	SNP	39	0/0	5	8	1/1	8	26	1/1	7	23	1/1	19	59	ENSBTAG00000027383	DOWNSTREAM
13	61572696	T	C	52	SNP	49	0/0	7	26	0/0	11	38	0/0	11	35	0/1	20	83	ENSBTAG00000027383	DOWNSTREAM
13	61572700	T	C	11.4	SNP	40	0/0	4	18	0/0	8	30	0/0	10	36	0/1	18	41	ENSBTAG00000027383	DOWNSTREAM
13	61572732	C	T	152	SNP	52	1/1	8	16	0/0	12	38	0/0	10	32	0/0	22	68	ENSBTAG00000027383	DOWNSTREAM
13	61572736	T	C	999	SNP	48	0/0	8	16	1/1	12	38	1/1	10	32	1/1	18	56	ENSBTAG00000027383	DOWNSTREAM
13	61572744	T	A	175	SNP	54	1/1	8	19	0/0	13	38	0/0	11	32	0/1	22	76	ENSBTAG00000027383	DOWNSTREAM
13	61572764	TCCC	TCC	35.6	INDEL	39	1/1	5	7	0/0	12	36	0/0	8	27	0/0	14	45
13	61572887	G	A	175	SNP	63	1/1	10	25	0/0	20	59	0/0	14	41	0/1	19	72	ENSBTAG00000027383	3PRIME_UTR
13	61572943	C	T	98	SNP	73	0/0	9	32	0/0	25	80	0/0	17	56	0/1	22	99	ENSBTAG00000027383	SYNONYMOUS_CODING
13	61573051	T	A	999	SNP	74	0/0	10	22	1/1	27	83	1/1	15	47	1/1	22	68	ENSBTAG00000027383	NON_SYNONYMOUS_CODING
13	61573181	T	C	999	SNP	35	0/0	4	5	1/1	13	42	1/1	10	33	1/1	8	27	ENSBTAG00000027383	INTRONIC
13	61573970	A	G	12.3	SNP	83	0/0	5	21	0/0	43	99	0/0	26	84	0/1	9	42	ENSBTAG00000027383	INTRONIC
13	61573971	T	C	999	SNP	79	0/0	5	10	1/1	42	99	1/1	23	68	0/1	9	49	ENSBTAG00000027383	INTRONIC
13	61574091	CAGAAGA	CAGAAGAAGA	999	INDEL	80	0/0	4	7	1/1	34	99	1/1	29	87	0/1	13	99
13	61574097	A	AAGAT	999	INDEL	59	0/0	6	15	1/1	27	33	0/1	16	40	0/1	10	98
13	61574115	T	C	999	SNP	102	0/0	8	16	1/1	40	99	1/1	37	99	1/1	17	53	ENSBTAG00000027383	INTRONIC
13	61574139	A	G	999	SNP	94	0/0	5	10	1/1	38	99	1/1	34	99	0/1	17	87	ENSBTAG00000027383	INTRONIC
13	61574196	C	CAT	999	INDEL	80	0/0	14	37	1/1	26	77	1/1	29	86	0/1	11	91	ENSBTAG00000027383	INTRONIC
13	61574371	CAAAAA	CAAAA	17.8	INDEL	73	0/1	17	7	0/0	25	33	0/1	15	40	0/1	16	21
13	61574410	G	C	999	SNP	117	0/0	23	64	1/1	47	99	1/1	26	77	0/1	21	99	ENSBTAG00000027383	INTRONIC
13	61574427	T	C	144	SNP	125	0/0	24	77	0/0	51	99	0/0	29	92	0/1	21	99	ENSBTAG00000027383	INTRONIC
13	61574429	T	C	146	SNP	127	0/0	24	77	0/0	52	99	0/0	30	95	0/1	21	99	ENSBTAG00000027383	INTRONIC
13	61574437	T	C	999	SNP	123	0/0	23	64	1/1	50	99	1/1	29	86	0/1	21	99	ENSBTAG00000027383	INTRONIC
13	61574456	T	G	999	SNP	108	0/1	22	99	1/1	45	99	1/1	25	80	1/1	16	53	ENSBTAG00000027383	INTRONIC
13	61574469	A	G	999	SNP	110	0/0	22	58	1/1	46	99	1/1	27	83	1/1	15	47	ENSBTAG00000027383	INTRONIC
13	61574505	T	C	999	SNP	115	0/0	22	58	1/1	48	99	1/1	31	95	1/1	14	44	ENSBTAG00000027383	INTRONIC
13	61574511	T	TC	999	INDEL	96	1/1	18	49	0/0	42	99	0/0	27	80	0/1	9	43
13	61574563	A	G	26	SNP	100	0/0	18	59	0/0	45	99	0/0	28	89	0/1	9	57	ENSBTAG00000027383	INTRONIC
13	61575146	G	A	23.1	SNP	40	0/0	4	17	0/0	7	26	0/0	20	65	0/1	9	54	ENSBTAG00000027383	INTRONIC
13	61575354	C	T	257	SNP	47	1/1	9	22	0/0	9	26	0/0	18	53	0/1	11	87	ENSBTAG00000027383	INTRONIC
13	61575368	T	C	999	SNP	49	0/0	10	25	1/1	8	23	1/1	20	59	0/1	11	51	ENSBTAG00000027383	INTRONIC
13	61575382	G	A	999	SNP	52	1/1	11	28	0/0	9	26	0/0	21	62	0/1	11	99	ENSBTAG00000027383	INTRONIC
13	61575389	A	G	221	SNP	51	1/1	10	25	0/0	8	23	0/0	21	62	0/1	12	88	ENSBTAG00000027383	INTRONIC
13	61575406	G	A	999	SNP	48	1/1	9	22	0/0	9	26	0/0	19	56	0/1	11	99	ENSBTAG00000027383	INTRONIC
13	61575440	A	G	146	SNP	46	1/1	7	16	0/0	9	26	0/0	18	53	0/1	12	62	ENSBTAG00000027383	INTRONIC
13	61575457	C	G	253	SNP	49	1/1	9	22	0/0	8	23	0/0	18	53	0/1	14	99	ENSBTAG00000027383	INTRONIC
13	61575857	A	G	68.2	SNP	56	1/1	4	7	0/0	12	36	0/0	29	67	0/1	11	44	ENSBTAG00000027383	INTRONIC
13	61575994	A	G	47.9	SNP	45	1/1	5	10	0/0	9	27	0/0	24	72	0/1	7	13	ENSBTAG00000027383	INTRONIC
13	61576014	A	G	52.7	SNP	37	1/1	5	10	0/0	6	18	0/0	19	57	0/1	7	20	ENSBTAG00000027383	INTRONIC
13	61576035	T	C	66.2	SNP	37	1/1	4	7	0/0	7	21	0/0	19	57	0/1	7	27	ENSBTAG00000027383	INTRONIC
13	61581105	G	A	999	SNP	54	0/0	4	5	1/1	12	39	1/1	28	48	1/1	10	33	ENSBTAG00000027383	UPSTREAM
13	61581105	G	A	999	SNP	54	0/0	4	5	1/1	12	39	1/1	28	48	1/1	10	33	ENSBTAG00000020555	UPSTREAM
13	61581163	A	C	15.1	SNP	83	0/0	6	24	0/0	17	57	0/0	48	99	0/1	12	45	ENSBTAG00000027383	UPSTREAM
13	61581163	A	C	15.1	SNP	83	0/0	6	24	0/0	17	57	0/0	48	99	0/1	12	45	ENSBTAG00000020555	UPSTREAM
13	61581219	G	A	37	SNP	86	0/0	7	26	0/0	21	68	0/0	46	99	0/1	12	68	ENSBTAG00000020555	UPSTREAM
13	61581219	G	A	37	SNP	86	0/0	7	26	0/0	21	68	0/0	46	99	0/1	12	68	ENSBTAG00000027383	UPSTREAM
13	61581318	C	T	151	SNP	85	0/0	6	23	0/0	29	89	0/0	33	99	0/1	17	99	ENSBTAG00000027383	UPSTREAM
13	61581318	C	T	151	SNP	85	0/0	6	23	0/0	29	89	0/0	33	99	0/1	17	99	ENSBTAG00000020555	UPSTREAM
13	61581336	T	C	148	SNP	93	0/0	7	26	0/0	31	68	0/0	35	99	0/1	20	99	ENSBTAG00000020555	UPSTREAM
13	61581336	T	C	148	SNP	93	0/0	7	26	0/0	31	68	0/0	35	99	0/1	20	99	ENSBTAG00000027383	UPSTREAM
13	61581371	T	C	71	SNP	88	0/0	8	29	0/0	32	99	0/0	25	80	0/1	23	99	ENSBTAG00000020555	UPSTREAM
13	61581371	T	C	71	SNP	88	0/0	8	29	0/0	32	99	0/0	25	80	0/1	23	99	ENSBTAG00000027383	UPSTREAM
13	61581421	T	C	999	SNP	64	0/0	7	13	1/1	22	68	1/1	19	59	1/1	16	50	ENSBTAG00000027383	UPSTREAM
13	61581421	T	C	999	SNP	64	0/0	7	13	1/1	22	68	1/1	19	59	1/1	16	50	ENSBTAG00000020555	UPSTREAM
13	61581422	G	A	999	SNP	60	0/0	7	16	1/1	20	59	1/1	17	50	0/1	16	80	ENSBTAG00000027383	UPSTREAM
13	61581422	G	A	999	SNP	60	0/0	7	16	1/1	20	59	1/1	17	50	0/1	16	80	ENSBTAG00000020555	UPSTREAM
13	61581433	T	G	999	SNP	68	0/0	6	10	1/1	24	74	1/1	22	68	1/1	16	50	ENSBTAG00000020555	UPSTREAM
13	61581433	T	G	999	SNP	68	0/0	6	10	1/1	24	74	1/1	22	68	1/1	16	50	ENSBTAG00000027383	UPSTREAM
13	61583945	G	A	253	SNP	27	0/0	4	9	1/1	4	10	0/1	10	10	0/1	9	96	ENSBTAG00000020555	UPSTREAM
13	61583964	T	C	999	SNP	27	0/0	4	7	1/1	4	12	1/1	9	26	0/1	10	30	ENSBTAG00000020555	UPSTREAM
13	61584154	C	G	70	SNP	30	0/0	7	26	0/0	5	20	0/0	8	29	0/1	10	99	ENSBTAG00000020555	UPSTREAM
13	61584315	CGGGGG	CGGGG	43.3	INDEL	36	0/0	5	17	0/1	8	44	0/1	4	16	0/0	19	19
13	61584406	C	A	999	SNP	55	0/0	11	25	1/1	9	29	1/1	12	38	1/1	23	71	ENSBTAG00000020555	5PRIME_UTR
13	61584418	C	G	83	SNP	60	0/0	13	44	0/0	10	35	0/0	15	50	0/1	22	99	ENSBTAG00000020555	5PRIME_UTR
13	61584445	T	C	95	SNP	71	0/0	11	38	0/0	12	41	0/0	23	74	0/1	25	99	ENSBTAG00000020555	5PRIME_UTR
13	61584514	T	A	12.3	SNP	67	0/0	12	42	0/1	13	42	0/0	25	81	0/0	17	57	ENSBTAG00000020555	NON_SYNONYMOUS_CODING
13	61584547	C	G	40	SNP	56	0/0	9	32	0/0	11	38	0/0	22	71	0/1	14	71	ENSBTAG00000020555	SPLICE_SITE,INTRONIC
13	61584608	C	G	999	SNP	41	0/0	6	10	1/1	9	29	1/1	16	50	1/1	10	32	ENSBTAG00000020555	INTRONIC
13	61584621	A	G	178	SNP	55	1/1	6	13	0/0	13	38	0/0	24	71	0/1	12	99	ENSBTAG00000020555	INTRONIC
13	61584644	G	A	999	SNP	69	0/0	10	22	1/1	13	41	1/1	28	86	1/1	18	19	ENSBTAG00000020555	INTRONIC
13	61584732	T	C	114	SNP	79	0/0	9	32	0/0	14	47	0/0	38	99	0/1	18	99	ENSBTAG00000020555	INTRONIC
13	61584810	G	A	94	SNP	72	0/0	9	32	0/0	11	38	0/0	30	95	0/1	22	99	ENSBTAG00000020555	INTRONIC
13	61584811	AGG	AG	16.5	INDEL	60	0/1	6	54	0/0	11	39	0/0	24	78	0/0	19	63
13	61584910	T	TTTAAC	999	INDEL	46	1/1	8	19	0/0	4	11	0/0	17	50	0/1	17	99
13	61584919	G	A	999	SNP	63	1/1	8	19	0/0	9	26	0/0	24	71	0/1	22	99	ENSBTAG00000020555	INTRONIC
13	61584977	TGGG	TGG	11.7	INDEL	55	0/1	7	49	0/0	8	30	0/0	20	46	0/0	20	47
13	61585007	A	G	999	SNP	58	0/0	8	19	1/1	10	29	1/1	21	62	0/1	19	99	ENSBTAG00000020555	INTRONIC
13	61585028	C	G	50	SNP	55	0/0	8	29	0/0	9	32	0/0	19	62	0/1	19	81	ENSBTAG00000020555	INTRONIC
13	61585137	CACTGGGAGAC	CAC	999	INDEL	39	0/0	9	22	1/1	7	20	1/1	12	35	0/1	11	99
13	61585176	G	A	18.1	SNP	42	0/0	8	30	0/0	8	30	0/0	13	45	0/1	13	48	ENSBTAG00000020555	INTRONIC
13	61585272	G	T	999	SNP	31	0/0	4	5	1/1	10	32	1/1	5	18	1/1	12	38	ENSBTAG00000020555	INTRONIC
13	61585906	T	G	75	SNP	55	0/0	14	47	0/0	9	32	0/0	15	50	0/1	17	99	ENSBTAG00000020555	INTRONIC
13	61585990	T	C	28	SNP	63	0/0	21	68	0/0	9	32	0/0	12	41	0/1	21	59	ENSBTAG00000020555	INTRONIC
13	61586083	T	C	999	SNP	72	0/0	25	70	1/1	9	26	1/1	17	50	0/1	21	99	ENSBTAG00000020555	INTRONIC
13	61586098	A	G	30	SNP	66	0/0	22	71	0/0	9	32	0/0	17	56	0/1	18	61	ENSBTAG00000020555	INTRONIC
13	61586135	T	C	13.2	SNP	52	0/0	16	54	0/0	8	30	0/0	15	31	0/1	13	43	ENSBTAG00000020555	INTRONIC
13	61586169	G	A	999	SNP	53	0/0	24	64	1/1	7	23	1/1	13	41	1/1	9	29	ENSBTAG00000020555	INTRONIC
13	61586962	TGGG	TGG	43.4	INDEL	41	0/0	9	10	0/0	11	34	0/1	15	48	0/1	6	42
13	61587053	A	T	999	SNP	53	0/0	6	13	1/1	14	41	1/1	21	62	0/1	12	80	ENSBTAG00000020555	INTRONIC
13	61587366	T	C	103	SNP	50	0/0	8	29	0/0	15	50	0/0	6	23	0/1	21	99	ENSBTAG00000020555	INTRONIC
13	61587401	A	G	62	SNP	50	0/0	10	35	0/0	17	56	0/0	5	20	0/1	18	93	ENSBTAG00000020555	INTRONIC
13	61587418	A	G	999	SNP	47	0/0	9	19	1/1	15	47	1/1	6	20	1/1	17	53	ENSBTAG00000020555	INTRONIC
13	61587422	A	G	176	SNP	48	0/0	10	35	0/0	15	50	0/0	6	23	0/1	17	99	ENSBTAG00000020555	INTRONIC
13	61587725	C	T	999	SNP	44	0/0	13	31	1/1	12	38	1/1	12	38	1/1	7	23	ENSBTAG00000020555	INTRONIC
13	61587900	A	G	999	SNP	56	0/0	12	28	1/1	17	53	1/1	21	65	1/1	6	20	ENSBTAG00000020555	INTRONIC
13	61587923	A	G	32	SNP	56	0/0	11	38	0/0	16	53	0/0	21	68	0/1	8	63	ENSBTAG00000020555	INTRONIC
13	61587932	T	C	999	SNP	49	0/0	9	22	1/1	12	35	1/1	20	59	0/1	8	57	ENSBTAG00000020555	INTRONIC
13	61588098	TACAAC	TACAACAAC	999	INDEL	45	1/1	12	31	0/0	18	53	0/0	9	26	0/1	6	98
13	61588219	G	A	35	SNP	56	0/0	8	29	0/0	22	71	0/0	14	47	0/1	12	66	ENSBTAG00000020555	INTRONIC
13	61588254	ATTTTTT	ATTTTT	60	INDEL	40	0/1	5	6	0/1	17	51	0/1	9	16	0/1	9	31
13	61588259	TTA	T	12.8	INDEL	26	0/0	4	18	0/0	10	22	0/1	7	50	0/0	5	21
13	61588354	A	G	76	SNP	53	0/0	7	26	0/0	19	62	0/0	9	32	0/1	18	99	ENSBTAG00000020555	INTRONIC
13	61588586	GAAA	GAA	31.6	INDEL	35	0/1	11	19	0/1	9	55	0/0	5	15	0/1	10	8
13	61588594	C	T	60	SNP	39	0/0	11	38	0/0	10	35	0/0	6	23	0/1	12	91	ENSBTAG00000020555	INTRONIC
13	61588664	C	T	999	SNP	29	0/0	8	19	1/1	10	29	1/1	4	11	0/1	7	44	ENSBTAG00000020555	INTRONIC
13	61589913	GTTTTT	GTTTT	44.3	INDEL	33	0/1	7	20	0/1	13	16	0/1	8	32	0/1	5	25
13	61590182	A	G	999	SNP	51	0/0	10	25	1/1	18	53	1/1	11	32	0/1	12	70	ENSBTAG00000020555	INTRONIC
13	61590364	GTTTTT	GTTTT	12.2	INDEL	27	0/1	4	24	0/0	10	10	0/1	7	19	0/1	6	20
13	61592554	TCC	TC	14.6	INDEL	41	0/0	6	24	0/0	13	45	0/1	16	52	0/0	6	24
13	61592698	G	A	19.1	SNP	22	0/0	6	23	0/0	5	20	0/0	6	23	0/1	5	50	ENSBTAG00000020555	INTRONIC
13	61595240	TGGG	TTGGGG	11.5	INDEL	67	0/1	13	19	0/1	7	37	0/0	25	42	0/0	22	30
13	61595302	T	C	999	SNP	81	1/1	15	40	0/0	10	29	0/0	30	89	0/1	26	99	ENSBTAG00000020555	INTRONIC
13	61595307	C	T	999	SNP	82	1/1	14	34	0/0	12	38	0/0	30	92	0/0	26	80	ENSBTAG00000020555	INTRONIC
13	61595353	T	G	121	SNP	79	0/0	12	41	0/0	12	41	0/0	34	99	0/1	21	99	ENSBTAG00000020555	INTRONIC
13	61595395	GAAAAAA	GAAAAA	90.1	INDEL	55	0/1	9	23	0/1	12	33	0/1	24	66	0/1	10	24
13	61595457	G	A	74	SNP	79	0/1	15	99	0/0	17	56	0/0	33	99	0/0	14	47	ENSBTAG00000020555	INTRONIC
13	61595572	G	A	999	SNP	97	1/1	20	52	0/0	21	65	0/0	37	99	0/0	19	59	ENSBTAG00000020555	NON_SYNONYMOUS_CODING
13	61595582	T	C	999	SNP	98	1/1	18	46	0/0	22	68	0/0	37	99	0/0	21	65	ENSBTAG00000020555	SYNONYMOUS_CODING
13	61598550	C	T	999	SNP	55	1/1	14	34	0/0	24	74	0/0	13	41	0/0	4	14	ENSBTAG00000020555	DOWNSTREAM
13	61598629	A	G	999	SNP	53	1/1	14	37	0/0	25	74	0/0	10	29	0/1	4	38	ENSBTAG00000020555	DOWNSTREAM
13	61598648	T	C	130	SNP	47	1/1	11	25	0/0	21	65	0/0	11	35	0/0	4	14	ENSBTAG00000020555	DOWNSTREAM
13	61598772	T	C	162	SNP	51	1/1	10	25	0/0	22	65	0/0	15	44	0/1	4	39	ENSBTAG00000020555	DOWNSTREAM
13	61598914	T	A	111	SNP	69	1/1	11	25	0/0	22	68	0/0	30	92	0/0	6	14	ENSBTAG00000020555	DOWNSTREAM
13	61598982	T	C	78.4	SNP	51	1/1	6	10	0/0	16	50	0/0	22	68	0/0	7	23	ENSBTAG00000020555	DOWNSTREAM
13	61598990	C	T	146	SNP	58	1/1	8	16	0/0	20	62	0/0	23	71	0/0	7	23	ENSBTAG00000020555	DOWNSTREAM
13	61599000	T	C	136	SNP	57	1/1	7	16	0/0	20	59	0/0	23	68	0/1	7	64	ENSBTAG00000020555	DOWNSTREAM
13	61599032	A	G	42.6	SNP	44	1/1	6	10	0/0	17	35	0/0	17	53	0/0	4	14	ENSBTAG00000020555	DOWNSTREAM
13	61599130	G	A	83	SNP	75	1/1	7	13	0/0	29	89	0/0	30	92	0/0	9	29	ENSBTAG00000020555	DOWNSTREAM
13	61599166	A	C	21	SNP	62	0/0	7	26	0/0	22	71	0/0	24	77	0/1	9	52	ENSBTAG00000020555	DOWNSTREAM
13	61599238	C	A	999	SNP	47	1/1	7	13	0/0	16	50	0/0	20	62	0/0	4	14	ENSBTAG00000020555	DOWNSTREAM
13	61599962	TTTAAATTA	TTTA	145	INDEL	40	0/1	8	99	0/0	11	38	0/0	10	35	0/0	11	38
13	61600072	G	A	118	SNP	62	1/1	10	22	0/0	18	56	0/0	12	38	0/0	22	68	ENSBTAG00000020555	DOWNSTREAM
13	61600276	T	C	144	SNP	48	1/1	7	16	0/0	12	35	0/0	15	44	0/1	14	85	ENSBTAG00000020555	DOWNSTREAM
13	61600400	A	G	98.8	SNP	56	1/1	8	16	0/0	17	53	0/0	19	59	0/0	12	38	ENSBTAG00000020555	DOWNSTREAM
13	61600416	G	A	93.8	SNP	51	1/1	8	16	0/0	15	47	0/0	17	53	0/0	11	35	ENSBTAG00000020555	DOWNSTREAM
13	61600477	GTTTT	GTTT	38.6	INDEL	32	0/1	4	14	0/1	9	48	0/1	11	30	0/0	8	23
13	61600522	G	A	58.4	SNP	32	1/1	6	10	0/0	8	26	0/0	10	32	0/0	8	26	ENSBTAG00000020555	DOWNSTREAM
13	61601855	C	T	141	SNP	38	1/1	8	16	0/0	6	20	0/0	15	47	0/0	9	29	-	INTERGENIC
13	61602402	G	A	76.2	SNP	36	1/1	4	7	0/0	11	33	0/0	13	39	0/1	8	56	-	INTERGENIC
13	61603551	A	G	252	SNP	39	1/1	6	13	0/0	14	41	0/0	8	23	0/1	11	90	-	INTERGENIC
13	61603677	T	C	11.3	SNP	35	0/0	7	27	0/0	10	36	0/1	7	41	0/0	11	39	-	INTERGENIC
13	61603790	TCA	TA	140	INDEL	36	1/1	11	12	0/0	10	29	0/0	7	20	0/1	8	47
13	61603843	A	C	999	SNP	40	1/1	13	70	1/1	11	64	1/1	7	52	1/1	9	58	-	INTERGENIC
13	61603845	G	C	999	SNP	40	1/1	13	70	1/1	11	64	1/1	7	52	1/1	9	58	-	INTERGENIC
13	61607276	T	G	999	SNP	68	0/0	10	22	1/1	12	38	1/1	29	89	1/1	17	53	-	INTERGENIC
13	61607282	G	A	66	SNP	68	0/0	10	35	0/0	12	41	0/0	29	92	0/1	17	97	-	INTERGENIC
13	61607338	T	C	999	SNP	69	0/0	8	16	1/1	14	44	1/1	30	92	1/1	17	53	-	INTERGENIC
13	61607344	A	G	999	SNP	69	0/0	8	16	1/1	14	44	1/1	30	92	1/1	17	53	-	INTERGENIC
13	61607379	T	C	999	SNP	70	0/0	7	13	1/1	17	53	1/1	30	92	1/1	16	50	-	INTERGENIC
13	61607560	C	T	999	SNP	61	0/0	11	25	1/1	11	35	1/1	23	71	1/1	16	50	-	INTERGENIC
13	61607626	G	C	999	SNP	53	0/0	10	22	1/1	9	29	1/1	19	59	1/1	15	47	-	INTERGENIC
13	61607642	T	C	64	SNP	50	0/0	7	26	0/0	9	32	0/0	18	59	0/1	16	95	-	INTERGENIC
13	61607736	A	C	65.1	SNP	39	0/0	6	20	0/0	5	20	0/0	18	59	0/1	10	96	ENSBTAG00000031254	DOWNSTREAM
13	61608376	ATTTTT	ATTTT	65.1	INDEL	37	0/1	6	36	0/1	6	22	0/1	20	59	0/1	5	8
13	61608629	T	C	55	SNP	35	0/0	9	32	0/0	11	38	0/0	10	35	0/1	5	36	ENSBTAG00000031254	DOWNSTREAM
13	61609639	G	A	999	SNP	79	0/0	12	31	1/1	14	41	1/1	22	65	0/1	31	99	ENSBTAG00000031254	DOWNSTREAM
13	61609683	C	A	999	SNP	67	1/1	9	20	1/1	15	61	1/1	21	79	1/1	22	82	ENSBTAG00000031254	DOWNSTREAM
13	61609778	T	G	97	SNP	37	0/0	6	23	0/0	13	44	0/0	7	26	0/1	11	36	ENSBTAG00000031254	DOWNSTREAM
13	61609783	ATTTTT	ATTTT	43.6	INDEL	30	0/1	5	26	0/1	9	48	0/1	5	23	0/0	11	12
13	61609808	G	A	999	SNP	32	0/0	4	8	1/1	13	38	1/1	5	14	0/1	10	13	ENSBTAG00000031254	DOWNSTREAM
13	61610453	C	T	12.3	SNP	36	0/0	8	30	0/0	14	48	0/0	9	33	0/1	5	42	ENSBTAG00000031254	DOWNSTREAM
13	61610691	A	G	65	SNP	51	0/0	10	35	0/0	13	44	0/0	16	53	0/1	12	95	ENSBTAG00000031254	DOWNSTREAM
13	61610723	T	C	95	SNP	41	0/0	8	29	0/0	9	32	0/0	11	38	0/1	13	99	ENSBTAG00000031254	DOWNSTREAM
13	61610772	A	G	999	SNP	40	0/0	6	13	1/1	9	26	1/1	11	32	0/1	14	99	ENSBTAG00000031254	DOWNSTREAM
13	61610851	C	T	73	SNP	36	0/0	5	20	0/0	8	29	0/0	9	32	0/1	14	99	ENSBTAG00000031254	DOWNSTREAM
13	61611144	A	G	999	SNP	46	0/0	10	22	1/1	4	14	1/1	8	26	1/1	24	74	ENSBTAG00000031254	DOWNSTREAM
13	61611461	C	T	999	SNP	52	0/0	10	25	1/1	16	47	1/1	10	29	0/1	16	45	ENSBTAG00000031254	DOWNSTREAM
13	61611463	C	T	17.1	SNP	53	0/0	11	39	0/0	16	54	0/0	10	36	0/1	16	47	ENSBTAG00000031254	DOWNSTREAM
13	61611480	C	T	999	SNP	56	0/0	13	34	1/1	16	47	1/1	10	29	0/1	17	99	ENSBTAG00000031254	DOWNSTREAM
13	61611513	C	T	999	SNP	50	0/0	10	27	1/1	17	48	0/1	9	13	0/1	14	99	ENSBTAG00000031254	DOWNSTREAM
13	61611860	C	T	999	SNP	24	0/0	8	17	1/1	7	23	1/1	4	14	1/1	5	17	ENSBTAG00000031254	DOWNSTREAM
13	61612518	TTCCTTCCATCAACCATCCTTCCATCAACCATCCTTCCATC	TTCCTTCCATCAACCATCCTTCCATC	999	INDEL	36	0/0	5	8	1/1	4	14	1/1	12	38	1/1	15	47
13	61612539	CCATCAACCATCCTTC	CC	999	INDEL	38	0/0	5	14	0/1	6	15	0/1	14	47	0/1	13	26
13	61612893	C	T	999	SNP	65	0/0	11	25	1/1	15	47	1/1	15	47	1/1	24	74	ENSBTAG00000031254	INTRONIC
13	61612943	A	G	999	SNP	68	0/0	12	28	1/1	18	56	1/1	12	38	1/1	26	80	ENSBTAG00000031254	INTRONIC
13	61613056	C	G	999	SNP	91	0/0	24	67	1/1	19	56	1/1	13	38	0/1	35	99	ENSBTAG00000031254	INTRONIC
13	61613180	G	A	156	SNP	97	0/0	29	89	0/0	21	68	0/0	18	59	0/1	29	99	ENSBTAG00000031254	INTRONIC
13	61613313	C	T	999	SNP	103	0/0	28	79	1/1	21	62	1/1	30	56	0/1	24	85	ENSBTAG00000031254	INTRONIC
13	61613327	A	G	999	SNP	101	1/1	26	73	0/0	23	68	0/0	28	83	0/1	24	78	ENSBTAG00000031254	INTRONIC
13	61613407	CAAAAAAA	CAAAAAA	124	INDEL	57	0/1	17	29	0/1	19	33	0/1	14	35	0/1	7	12
13	61613432	A	G	104	SNP	91	0/0	23	74	0/0	22	71	0/0	27	86	0/1	19	99	ENSBTAG00000031254	INTRONIC
13	61613436	CTTT	CT	195	INDEL	53	0/0	11	38	0/0	15	50	0/0	16	53	0/1	11	50
13	61613491	C	T	999	SNP	85	0/0	14	37	1/1	18	53	1/1	32	95	0/1	21	99	ENSBTAG00000031254	INTRONIC
13	61613495	T	C	89.6	SNP	84	1/1	11	25	0/0	19	59	0/0	32	98	0/0	22	68	ENSBTAG00000031254	INTRONIC
13	61613501	G	A	999	SNP	83	0/0	12	31	1/1	18	53	1/1	30	89	0/1	23	99	ENSBTAG00000031254	INTRONIC
13	61613523	G	A	70	SNP	71	0/0	12	38	0/0	9	32	0/0	30	95	0/1	20	99	ENSBTAG00000031254	INTRONIC
13	61613616	A	G	999	SNP	74	0/0	11	25	1/1	11	35	1/1	33	99	1/1	19	59	ENSBTAG00000031254	INTRONIC
13	61613621	T	G	115	SNP	74	1/1	11	25	0/0	11	35	0/0	33	99	0/0	19	59	ENSBTAG00000031254	INTRONIC
13	61613629	G	A	104	SNP	76	0/1	10	93	0/0	13	44	0/0	33	99	0/0	20	65	ENSBTAG00000031254	INTRONIC
13	61613698	G	A	999	SNP	52	0/0	5	10	1/1	8	23	1/1	24	71	0/1	15	80	ENSBTAG00000031254	INTRONIC
13	61613811	G	C	999	SNP	42	0/0	9	22	1/1	12	35	1/1	13	38	0/1	8	91	ENSBTAG00000031254	INTRONIC
13	61613840	TCC	TC	999	INDEL	36	0/1	6	23	1/1	11	35	1/1	12	38	0/1	7	33
13	61613860	C	T	47	SNP	47	0/0	8	29	0/0	13	44	0/0	18	59	0/1	8	76	ENSBTAG00000031254	INTRONIC
13	61613867	A	G	999	SNP	45	0/0	8	19	1/1	12	35	1/1	16	47	0/1	9	99	ENSBTAG00000031254	INTRONIC
13	61613963	C	T	999	SNP	49	0/0	10	25	1/1	10	29	1/1	16	47	0/1	13	99	ENSBTAG00000031254	INTRONIC
13	61614502	T	C	999	SNP	28	0/0	7	13	1/1	5	17	1/1	6	20	1/1	10	32	ENSBTAG00000031254	INTRONIC
13	61614545	T	C	74	SNP	37	0/0	9	32	0/0	5	20	0/0	13	44	0/1	10	99	ENSBTAG00000031254	INTRONIC
13	61614550	T	A	20.1	SNP	38	0/1	9	51	0/0	6	23	0/0	12	41	0/0	11	38	ENSBTAG00000031254	INTRONIC
13	61614570	G	C	999	SNP	41	0/0	7	13	1/1	7	23	1/1	13	41	1/1	14	44	ENSBTAG00000031254	INTRONIC
13	61614570	G	C	999	SNP	41	0/0	7	13	1/1	7	23	1/1	13	41	1/1	14	44	ENSBTAG00000014176	UPSTREAM
13	61614989	A	G	999	SNP	44	0/0	8	16	1/1	10	32	1/1	16	50	1/1	10	32	ENSBTAG00000031254	INTRONIC
13	61614989	A	G	999	SNP	44	0/0	8	16	1/1	10	32	1/1	16	50	1/1	10	32	ENSBTAG00000014176	UPSTREAM
13	61615314	A	AC	17.3	INDEL	37	0/0	5	17	0/1	6	20	0/0	16	50	0/1	10	42
13	61615478	A	G	258	SNP	24	0/0	4	5	1/1	5	18	1/1	8	26	1/1	7	23	ENSBTAG00000031254	UPSTREAM
13	61615478	A	G	258	SNP	24	0/0	4	5	1/1	5	18	1/1	8	26	1/1	7	23	ENSBTAG00000014176	UPSTREAM
13	61615527	A	G	999	SNP	38	0/0	7	16	1/1	12	35	1/1	9	26	0/1	10	69	ENSBTAG00000031254	UPSTREAM
13	61615527	A	G	999	SNP	38	0/0	7	16	1/1	12	35	1/1	9	26	0/1	10	69	ENSBTAG00000014176	UPSTREAM
13	61615592	G	A	999	SNP	47	0/0	5	5	1/1	20	63	1/1	9	30	1/1	13	22	ENSBTAG00000031254	UPSTREAM
13	61615592	G	A	999	SNP	47	0/0	5	5	1/1	20	63	1/1	9	30	1/1	13	22	ENSBTAG00000014176	UPSTREAM
13	61615633	T	C	107	SNP	51	0/0	7	26	0/0	19	62	0/0	9	32	0/1	16	99	ENSBTAG00000031254	UPSTREAM
13	61615633	T	C	107	SNP	51	0/0	7	26	0/0	19	62	0/0	9	32	0/1	16	99	ENSBTAG00000014176	UPSTREAM
13	61615866	A	G	999	SNP	81	0/0	17	43	1/1	23	71	1/1	19	59	1/1	22	68	ENSBTAG00000031254	UPSTREAM
13	61615866	A	G	999	SNP	81	0/0	17	43	1/1	23	71	1/1	19	59	1/1	22	68	ENSBTAG00000014176	UPSTREAM
13	61615887	G	A	96	SNP	86	0/0	18	59	0/0	25	80	0/0	20	65	0/1	23	99	ENSBTAG00000031254	UPSTREAM
13	61615887	G	A	96	SNP	86	0/0	18	59	0/0	25	80	0/0	20	65	0/1	23	99	ENSBTAG00000014176	UPSTREAM
13	61615935	C	T	219	SNP	90	0/0	17	56	0/0	28	83	0/0	22	71	0/1	23	99	ENSBTAG00000031254	UPSTREAM
13	61615935	C	T	219	SNP	90	0/0	17	56	0/0	28	83	0/0	22	71	0/1	23	99	ENSBTAG00000014176	UPSTREAM
13	61616027	C	T	999	SNP	69	0/0	14	34	1/1	18	56	1/1	16	50	1/1	21	26	ENSBTAG00000031254	UPSTREAM
13	61616027	C	T	999	SNP	69	0/0	14	34	1/1	18	56	1/1	16	50	1/1	21	26	ENSBTAG00000014176	UPSTREAM
13	61617410	T	C	999	SNP	42	0/0	11	25	1/1	9	29	1/1	7	23	1/1	15	47	ENSBTAG00000031254	UPSTREAM
13	61617410	T	C	999	SNP	42	0/0	11	25	1/1	9	29	1/1	7	23	1/1	15	47	ENSBTAG00000014176	UPSTREAM
13	61617735	TGT	TGTAGT	999	INDEL	36	0/0	7	13	1/1	6	20	1/1	12	38	1/1	11	35
13	61617823	T	C	999	SNP	26	0/0	7	13	1/1	6	20	1/1	7	23	1/1	6	20	ENSBTAG00000031254	UPSTREAM
13	61617823	T	C	999	SNP	26	0/0	7	13	1/1	6	20	1/1	7	23	1/1	6	20	ENSBTAG00000014176	UPSTREAM
13	61617824	G	C	999	SNP	27	0/0	7	13	1/1	7	23	1/1	7	23	1/1	6	20	ENSBTAG00000031254	UPSTREAM
13	61617824	G	C	999	SNP	27	0/0	7	13	1/1	7	23	1/1	7	23	1/1	6	20	ENSBTAG00000014176	UPSTREAM
13	61617852	T	A	10.4	SNP	34	0/0	6	24	0/1	6	40	0/0	13	45	0/0	9	33	ENSBTAG00000031254	UPSTREAM
13	61617852	T	A	10.4	SNP	34	0/0	6	24	0/1	6	40	0/0	13	45	0/0	9	33	ENSBTAG00000014176	UPSTREAM
13	61617857	GT	G	999	INDEL	25	0/0	5	8	1/1	5	17	1/1	10	32	1/1	5	17
13	61617880	G	A	999	SNP	34	0/0	6	13	1/1	6	17	1/1	14	41	0/1	8	71	ENSBTAG00000031254	UPSTREAM
13	61617880	G	A	999	SNP	34	0/0	6	13	1/1	6	17	1/1	14	41	0/1	8	71	ENSBTAG00000014176	UPSTREAM
13	61621017	A	G	999	SNP	47	1/1	4	34	1/1	9	49	1/1	17	73	1/1	17	40	ENSBTAG00000014176	SYNONYMOUS_CODING
13	61621178	G	A	89	SNP	84	0/0	9	32	0/0	18	59	0/0	24	77	0/1	33	99	ENSBTAG00000014176	INTRONIC
13	61621276	T	A	42	SNP	86	0/1	6	54	0/0	20	65	0/0	24	77	0/0	36	99	ENSBTAG00000014176	INTRONIC
13	61621481	GCCC	GACCCC	14.6	INDEL	38	0/1	5	51	0/0	7	27	0/0	7	27	0/0	19	60
13	61621741	C	T	60	SNP	45	0/0	5	20	0/0	16	53	0/0	9	32	0/1	15	91	ENSBTAG00000014176	INTRONIC
13	61622000	T	C	115	SNP	44	0/1	5	46	0/0	9	29	0/0	13	38	0/1	17	99	ENSBTAG00000014176	INTRONIC
13	61622042	C	T	92	SNP	44	0/0	5	20	0/0	9	32	0/0	13	44	0/1	17	99	ENSBTAG00000014176	INTRONIC
13	61622669	GT	GTT	11.8	INDEL	25	0/1	5	49	0/0	7	27	0/0	8	30	0/0	5	21
13	61622909	GA	G	20.2	INDEL	28	0/1	5	20	0/1	7	45	0/0	6	20	0/0	10	32
13	61622979	G	A	75	SNP	53	0/1	12	99	0/0	10	35	0/0	15	50	0/0	16	53	ENSBTAG00000014176	INTRONIC
13	61623001	CTTG	CTTGTTG	999	INDEL	39	0/1	9	47	0/0	5	20	0/0	11	38	0/0	14	47
13	61623004	G	GTT	39.5	INDEL	43	0/1	11	78	0/0	6	23	0/0	12	41	0/0	14	47
13	61623561	TTA	T	18.6	INDEL	21	0/1	4	57	0/0	7	26	0/0	4	17	0/0	6	23
13	61624577	GAAA	GAAAA	20.5	INDEL	57	0/0	7	26	0/0	16	53	0/1	20	59	0/0	14	44
13	61625460	C	T	120	SNP	52	1/1	9	19	0/0	5	14	0/0	19	59	0/0	19	59	ENSBTAG00000014176	INTRONIC
13	61625501	GA	G	23	INDEL	38	0/1	7	46	0/1	4	23	0/0	13	18	0/0	14	7
13	61626388	T	C	40.2	SNP	31	0/0	4	17	0/0	4	17	0/0	10	35	0/1	13	71	ENSBTAG00000014176	INTRONIC
13	61626878	ACCCC	ACCC	15.7	INDEL	21	0/1	4	24	0/0	6	23	0/0	4	18	0/0	7	26
13	61626954	A	C	39	SNP	52	0/0	9	32	0/0	14	47	0/0	15	50	0/1	14	70	ENSBTAG00000014176	INTRONIC
13	61627147	GAAAAA	GAAAAAA	46.5	INDEL	49	1/1	8	13	0/0	13	18	0/0	13	41	0/0	15	24
13	61628279	G	T	42	SNP	31	0/0	5	20	0/0	7	26	0/0	11	38	0/1	8	73	ENSBTAG00000014176	NON_SYNONYMOUS_CODING
13	61629101	T	C	126	SNP	40	0/0	5	20	0/0	5	20	0/0	13	44	0/1	17	99	ENSBTAG00000014176	DOWNSTREAM
13	61629220	G	C	999	SNP	49	1/1	6	46	1/1	7	49	1/1	13	67	1/1	23	97	ENSBTAG00000014176	DOWNSTREAM
13	61629534	GA	GAA	23.6	INDEL	22	0/0	4	17	0/0	5	20	0/1	8	62	0/0	5	20
13	61629586	G	A	31.1	SNP	33	0/0	4	17	0/0	5	20	0/0	13	44	0/1	11	62	ENSBTAG00000014176	DOWNSTREAM
13	61630075	A	G	52.1	SNP	36	0/0	4	17	0/0	12	41	0/0	12	41	0/1	8	81	ENSBTAG00000014176	DOWNSTREAM
13	61630395	C	T	21	SNP	42	0/0	8	29	0/0	8	29	0/0	9	32	0/1	17	52	ENSBTAG00000014176	DOWNSTREAM
13	61631039	C	G	92	SNP	41	0/0	6	23	0/0	15	50	0/0	7	26	0/1	13	99	ENSBTAG00000014176	DOWNSTREAM
13	61631367	A	C	48	SNP	60	0/1	9	76	0/0	12	41	0/0	13	44	0/0	26	83	ENSBTAG00000014176	DOWNSTREAM
13	61631634	T	C	199	SNP	69	0/0	11	38	0/0	13	44	0/0	19	62	0/1	26	99	ENSBTAG00000014176	DOWNSTREAM
13	61631678	C	G	75	SNP	53	0/0	9	32	0/0	10	35	0/0	11	38	0/1	23	99	ENSBTAG00000014176	DOWNSTREAM
13	61631724	A	C	73	SNP	43	0/0	7	26	0/0	9	32	0/0	13	44	0/1	14	99	ENSBTAG00000014176	DOWNSTREAM
13	61631770	C	G	17.1	SNP	27	0/0	6	23	0/0	5	21	0/0	8	29	0/1	8	47	ENSBTAG00000014176	DOWNSTREAM
13	61631917	AGGG	AGG	32.6	INDEL	34	0/1	6	41	0/1	8	35	0/0	11	33	0/1	9	7
13	61632719	A	G	77	SNP	54	0/0	8	29	0/0	16	53	0/0	11	38	0/1	19	99	ENSBTAG00000014176	DOWNSTREAM
13	61632722	TAAAAA	TAAAA	20.2	INDEL	39	0/1	4	16	0/1	12	29	0/0	10	32	0/0	13	21
13	61633552	C	G	39.1	SNP	43	0/0	5	20	0/0	5	20	0/0	18	59	0/1	15	70	ENSBTAG00000014176	DOWNSTREAM
13	61633673	CT	C	21.7	INDEL	36	0/0	4	11	0/1	5	20	0/1	12	33	0/1	15	22
13	61634808	A	T	24	SNP	61	0/1	11	55	0/0	10	35	0/0	22	71	0/0	18	59	-	INTERGENIC
13	61634855	C	A	13.2	SNP	41	0/1	8	42	0/0	6	24	0/0	14	48	0/0	13	45	-	INTERGENIC
13	61634859	G	A	35	SNP	53	0/1	9	64	0/0	9	32	0/0	18	59	0/0	17	56	-	INTERGENIC
13	61635633	C	G	92	SNP	47	0/0	9	32	0/0	13	44	0/0	10	35	0/1	15	99	-	INTERGENIC
13	61636377	C	T	164	SNP	75	0/0	12	41	0/0	22	71	0/0	24	77	0/1	17	99	-	INTERGENIC
13	61638318	AT	ATT	20.6	INDEL	43	0/0	11	38	0/1	12	59	0/0	16	21	0/0	4	17
13	61638391	G	A	999	SNP	47	0/1	9	48	1/1	20	65	1/1	11	38	1/1	7	26	-	INTERGENIC
13	61638697	CTTT	CTT	49.4	INDEL	63	0/1	12	52	0/1	14	33	0/1	15	18	0/0	22	65
13	61638924	ATTT	ATT	64.3	INDEL	45	0/1	7	61	0/0	11	14	0/1	11	48	0/0	16	18
13	61639501	CG	CGG	30.5	INDEL	49	0/1	10	69	0/0	7	26	0/0	16	53	0/0	16	53
13	61639838	N	A	999	SNP	25	1/1	6	41	1/1	5	38	1/1	8	47	1/1	6	41	ENSBTAG00000008840	UPSTREAM
13	61640254	A	G	61.1	SNP	35	0/0	4	17	0/0	7	26	0/0	16	53	0/1	8	92	ENSBTAG00000008840	UPSTREAM
13	61641282	T	A	17.1	SNP	49	0/0	7	27	0/0	18	60	0/1	4	43	0/0	20	66	ENSBTAG00000008840	UPSTREAM
13	61641311	A	C	10.5	SNP	53	0/0	10	36	0/1	18	40	0/0	4	18	0/0	21	69	ENSBTAG00000008840	UPSTREAM
13	61641395	T	C	142	SNP	55	0/1	10	78	0/0	17	53	0/0	5	17	0/1	23	99	ENSBTAG00000008840	UPSTREAM
13	61641450	AT	A	124	INDEL	48	0/0	10	35	0/0	12	41	0/0	7	26	0/1	19	99
13	61641954	C	A	22	SNP	62	0/1	11	53	0/0	18	59	0/0	15	50	0/0	18	59	ENSBTAG00000008840	UPSTREAM
13	61642034	C	G	43	SNP	53	0/0	10	35	0/0	15	50	0/0	13	44	0/1	15	74	ENSBTAG00000008840	UPSTREAM
13	61642062	C	A	27	SNP	59	0/1	10	58	0/0	16	53	0/0	20	65	0/0	13	44	ENSBTAG00000008840	UPSTREAM
13	61642395	GTTTTT	GTTTT	49.7	INDEL	34	0/0	6	19	0/1	5	27	0/1	16	59	0/1	7	3
13	61642399	TTC	T	43.5	INDEL	31	0/0	7	26	0/0	4	17	0/1	12	82	0/0	8	29
13	61642402	CTTTT	CTTT	87.1	INDEL	35	0/1	8	20	0/1	8	37	0/1	10	28	0/1	9	39
13	61642502	G	T	39	SNP	67	0/0	8	29	0/0	22	71	0/0	24	77	0/1	13	70	ENSBTAG00000008840	UPSTREAM
13	61642917	C	T	13.2	SNP	59	0/1	5	22	0/0	12	42	0/0	29	93	0/0	13	45	ENSBTAG00000008840	UPSTREAM
13	61642984	GCC	GC	17.9	INDEL	56	0/1	6	17	0/1	11	29	0/1	22	25	0/0	17	11
13	61643198	C	T	117	SNP	68	0/0	10	35	0/0	15	50	0/0	28	89	0/1	15	99	ENSBTAG00000008840	UPSTREAM
13	61643443	C	T	44	SNP	85	0/0	15	50	0/0	21	68	0/0	28	89	0/1	21	75	ENSBTAG00000008840	UPSTREAM
13	61643538	A	G	73	SNP	78	0/0	13	44	0/0	16	53	0/0	30	95	0/1	19	99	ENSBTAG00000008840	UPSTREAM
13	61643613	TC	T	12.7	INDEL	61	0/0	11	39	0/0	15	51	0/1	23	50	0/0	12	42
13	61643635	CT	C	46.2	INDEL	51	0/1	10	17	0/1	15	74	0/0	19	59	0/0	7	23
13	61644018	ACCCCC	ACCCC	20.2	INDEL	47	0/1	9	29	0/0	15	27	0/1	12	36	0/0	11	15
13	61644059	CTTT	CTTTT	18.5	INDEL	53	0/0	12	42	0/0	14	48	0/1	13	56	0/0	14	48
13	61645636	T	A	56.1	SNP	39	0/1	5	22	0/0	5	20	0/0	9	32	0/0	20	65	ENSBTAG00000008840	INTRONIC
13	61645716	TAACA	TAACAACA	212	INDEL	41	0/0	6	23	0/0	5	20	0/0	10	35	0/1	20	99
13	61646510	G	A	18.1	SNP	68	0/0	6	24	0/0	27	86	0/0	18	59	0/1	17	49	ENSBTAG00000008840	INTRONIC
13	61646794	A	G	144	SNP	116	0/0	16	53	0/0	17	56	0/0	37	99	0/1	46	99	ENSBTAG00000008840	INTRONIC
13	61646842	GAAA	GAA	42.4	INDEL	97	0/1	16	30	0/1	14	49	0/1	28	17	0/0	39	64
13	61647379	C	T	118	SNP	51	0/0	5	20	0/0	11	38	0/0	11	38	0/1	24	99	ENSBTAG00000008840	INTRONIC
13	61647646	C	T	24	SNP	50	0/0	10	35	0/0	7	26	0/0	18	59	0/1	15	55	ENSBTAG00000008840	INTRONIC
13	61647889	C	T	14.2	SNP	51	0/0	6	24	0/0	17	57	0/0	14	48	0/1	14	44	ENSBTAG00000008840	INTRONIC
13	61649292	T	A	12.3	SNP	37	0/1	9	42	0/0	6	24	0/0	11	39	0/0	11	39	ENSBTAG00000008840	INTRONIC
13	61649410	GTTT	GTT	10.8	INDEL	27	0/1	6	40	0/1	5	15	0/0	4	14	0/0	12	38
13	61649733	T	C	27	SNP	59	0/0	7	26	0/0	24	77	0/0	16	53	0/1	12	58	ENSBTAG00000008840	INTRONIC
13	61649831	C	T	101	SNP	58	0/1	7	17	0/0	20	62	0/0	22	68	0/1	9	57	ENSBTAG00000008840	INTRONIC
13	61650070	T	C	999	SNP	37	1/1	7	50	1/1	7	50	1/1	14	71	1/1	9	56	ENSBTAG00000008840	INTRONIC
13	61651327	C	G	113	SNP	32	0/0	5	20	0/0	5	20	0/0	5	20	0/1	17	89	ENSBTAG00000008840	INTRONIC
13	61652237	G	A	39.6	SNP	43	0/1	15	48	0/0	10	32	0/0	13	41	0/1	5	29	ENSBTAG00000008840	INTRONIC
13	61652314	T	C	94	SNP	52	0/0	16	53	0/0	9	32	0/0	8	29	0/1	19	89	ENSBTAG00000008840	INTRONIC
13	61652345	CA	CAA	42.5	INDEL	51	0/0	15	50	0/0	12	41	0/0	6	23	0/1	18	81
13	61652385	T	C	118	SNP	70	0/0	15	50	0/0	18	59	0/0	15	50	0/1	22	99	ENSBTAG00000008840	INTRONIC
13	61653053	T	C	39	SNP	37	0/0	7	23	0/0	11	38	0/0	10	35	0/1	9	70	ENSBTAG00000008840	SYNONYMOUS_CODING
13	61653709	T	C	21.1	SNP	31	0/0	7	26	0/0	5	20	0/0	9	32	0/1	10	51	ENSBTAG00000008840	INTRONIC
13	61653891	A	T	43.1	SNP	28	0/1	9	72	0/0	8	29	0/0	6	23	0/0	5	20	ENSBTAG00000008840	INTRONIC
13	61654514	G	C	41.1	SNP	67	0/0	4	17	0/0	16	53	0/0	30	95	0/1	17	72	ENSBTAG00000008840	INTRONIC
13	61654659	T	C	85	SNP	58	0/0	11	38	0/0	10	35	0/0	17	56	0/1	20	99	ENSBTAG00000008840	INTRONIC
13	61654794	G	C	119	SNP	52	0/0	10	35	0/0	8	29	0/0	12	41	0/1	22	99	ENSBTAG00000008840	INTRONIC
13	61654802	C	T	109	SNP	47	0/0	9	32	0/0	7	26	0/0	11	38	0/1	20	99	ENSBTAG00000008840	INTRONIC
13	61654893	G	A	62	SNP	39	0/0	5	20	0/0	7	26	0/0	8	29	0/1	19	93	ENSBTAG00000008840	INTRONIC
13	61654976	C	A	17.2	SNP	36	0/0	4	18	0/1	12	48	0/0	8	29	0/0	12	38	ENSBTAG00000008840	INTRONIC
13	61655363	A	AC	12.7	INDEL	38	0/0	13	45	0/1	9	50	0/0	7	27	0/0	9	33
13	61655529	T	A	25	SNP	71	0/0	16	53	0/0	14	47	0/1	18	56	0/0	23	74	ENSBTAG00000008840	INTRONIC
13	61656665	T	C	53.1	SNP	33	0/0	9	32	0/0	7	26	0/0	4	17	0/1	13	84	ENSBTAG00000008840	INTRONIC
13	61657418	TA	TAA	90.5	INDEL	34	0/0	5	20	0/0	9	32	0/0	8	29	0/1	12	99
13	61657560	CGTCAGAGCTTCAGTCAGAGCTTCAG	CGTCAGAGCTTCAG	212	INDEL	30	0/0	4	17	0/0	4	17	0/0	8	29	0/1	14	99
13	61658711	T	A	31	SNP	70	0/0	11	38	0/0	21	68	0/1	15	62	0/0	23	74	ENSBTAG00000008840	INTRONIC
13	61658757	A	G	155	SNP	75	0/0	8	29	0/0	25	80	0/0	19	62	0/1	23	99	ENSBTAG00000008840	INTRONIC
13	61658891	T	G	28	SNP	61	0/0	7	26	0/0	18	59	0/0	10	35	0/1	26	59	ENSBTAG00000008840	INTRONIC
13	61659053	C	T	96.1	SNP	64	0/0	4	17	0/0	22	71	0/0	15	50	0/1	23	99	ENSBTAG00000008840	INTRONIC
13	61659279	G	A	999	SNP	62	0/0	5	10	1/1	22	65	1/1	17	35	0/1	18	90	ENSBTAG00000008840	INTRONIC
13	61660221	GAAAAAATATATT	G	209	INDEL	23	0/0	6	19	0/0	4	11	0/0	6	19	0/1	7	7
13	61660247	T	C	13.2	SNP	33	0/0	9	33	0/1	6	43	0/0	10	36	0/0	8	30	ENSBTAG00000008840	INTRONIC
13	61660539	T	C	71	SNP	52	0/0	8	29	0/0	12	23	0/0	13	44	0/1	19	61	ENSBTAG00000008840	INTRONIC
13	61661316	T	G	108	SNP	31	0/0	4	17	0/0	8	29	0/0	4	17	0/1	15	99	ENSBTAG00000008840	INTRONIC
13	61661376	CTT	CT	34.9	INDEL	27	0/1	4	51	0/0	5	12	0/1	4	22	0/1	14	14
13	61662578	C	G	78	SNP	77	0/0	12	41	0/0	19	62	0/0	23	74	0/1	23	99	ENSBTAG00000008840	INTRONIC
13	61662764	GAAA	GAAAA	13.7	INDEL	45	0/0	6	24	0/0	8	21	0/0	17	57	0/1	14	51
13	61663074	G	A	999	SNP	61	0/1	10	91	1/1	11	35	1/1	17	53	0/1	23	88	ENSBTAG00000008840	INTRONIC
13	61663757	C	T	32	SNP	49	0/0	8	29	0/0	11	38	0/0	16	53	0/1	14	63	ENSBTAG00000008840	INTRONIC
13	61664509	A	G	137	SNP	41	0/0	9	32	0/0	9	32	0/0	8	29	0/1	15	99	ENSBTAG00000008840	SYNONYMOUS_CODING
13	61664594	A	G	23	SNP	32	0/0	6	23	0/0	8	29	0/0	12	41	0/1	6	54	ENSBTAG00000008840	INTRONIC
13	61664626	C	T	14.2	SNP	41	0/0	9	33	0/0	11	39	0/0	14	48	0/1	7	44	ENSBTAG00000008840	INTRONIC
13	61664968	T	TA	20.1	INDEL	54	0/0	9	29	0/0	13	41	0/1	13	38	0/1	19	27
13	61664969	GAAAAAAA	GAAAAAA	41.3	INDEL	59	0/1	15	25	0/1	14	19	0/1	11	24	0/1	19	19	ENSBTAG00000008840	INTRONIC
13	61666816	A	G	36.1	SNP	55	0/0	4	17	0/0	16	53	0/0	19	62	0/1	16	67	ENSBTAG00000008840	INTRONIC
13	61666827	T	A	18.1	SNP	58	0/1	4	48	0/0	15	51	0/0	19	63	0/0	20	66	ENSBTAG00000008840	INTRONIC
13	61667298	A	G	10.4	SNP	36	0/1	6	40	0/0	6	24	0/0	13	45	0/0	11	39	ENSBTAG00000008840	INTRONIC
13	61669242	A	C	93	SNP	103	0/0	16	53	0/0	24	77	0/0	36	99	0/1	27	99	ENSBTAG00000008840	INTRONIC
13	61669250	C	T	107	SNP	95	0/0	14	47	0/0	22	71	0/0	32	99	0/1	27	99	ENSBTAG00000008840	INTRONIC
13	61669275	A	G	179	SNP	102	0/0	16	53	0/0	22	71	0/0	36	99	0/1	28	99	ENSBTAG00000008840	INTRONIC
13	61669396	AGG	AG	22	INDEL	84	0/1	15	31	0/0	22	68	0/0	29	89	0/1	18	36
13	61669458	A	G	61	SNP	77	0/0	16	53	0/0	19	62	0/0	24	77	0/1	18	92	ENSBTAG00000008840	INTRONIC
13	61669699	T	C	69	SNP	52	0/0	10	35	0/0	21	68	0/0	9	32	0/1	12	99	ENSBTAG00000008840	INTRONIC
13	61669784	A	G	31	SNP	41	0/0	6	23	0/0	18	59	0/0	8	29	0/1	9	62	ENSBTAG00000008840	INTRONIC
13	61669795	T	C	75	SNP	44	0/0	7	26	0/0	18	59	0/0	10	35	0/1	9	99	ENSBTAG00000008840	INTRONIC
13	61671170	A	G	126	SNP	74	0/0	9	32	0/0	23	47	0/0	16	53	0/1	26	99	ENSBTAG00000008840	INTRONIC
13	61671270	A	T	62	SNP	62	0/0	8	29	0/0	13	44	0/0	18	59	0/1	23	93	ENSBTAG00000008840	INTRONIC
13	61671346	G	T	86	SNP	96	0/0	13	44	0/0	23	74	0/0	27	86	0/1	33	99	ENSBTAG00000008840	INTRONIC
13	61671671	ATT	ATTT	115	INDEL	76	0/0	15	50	0/0	11	38	0/0	25	80	0/1	25	99
13	61671906	T	C	124	SNP	81	0/1	10	80	0/0	10	32	0/0	35	99	0/1	26	78	ENSBTAG00000008840	INTRONIC
13	61672261	G	A	79	SNP	58	0/0	10	35	0/0	17	56	0/0	16	53	0/1	15	99	ENSBTAG00000008840	INTRONIC
13	61673470	TCC	TC	14.6	INDEL	44	0/0	6	24	0/1	9	52	0/0	8	30	0/0	21	69
13	61673562	G	C	999	SNP	45	0/1	6	41	1/1	10	32	1/1	5	17	0/1	24	99	ENSBTAG00000008840	INTRONIC
13	61673657	C	G	78.1	SNP	44	0/0	6	23	0/0	12	38	0/0	5	20	0/1	21	99	ENSBTAG00000008840	INTRONIC
13	61673841	T	C	127	SNP	51	0/0	10	35	0/0	14	47	0/0	6	23	0/1	21	99	ENSBTAG00000008840	INTRONIC
13	61673906	A	G	39	SNP	47	0/0	8	29	0/0	15	50	0/0	8	29	0/1	16	70	ENSBTAG00000008840	INTRONIC
13	61674274	G	T	113	SNP	62	0/0	13	44	0/0	13	44	0/0	16	53	0/1	20	99	ENSBTAG00000008840	INTRONIC
13	61674310	CT	C	34	INDEL	61	0/1	14	25	0/1	13	54	0/0	13	41	0/0	21	29
13	61674460	AGG	AGGG	211	INDEL	57	0/0	16	53	0/0	10	35	0/0	12	41	0/1	19	78
13	61674729	T	C	86	SNP	58	0/0	6	23	0/0	16	53	0/0	15	33	0/1	21	70	ENSBTAG00000008840	INTRONIC
13	61674784	GAACTTAA	GAACTTAACTTAA	211	INDEL	58	0/0	8	29	0/0	17	56	0/0	16	53	0/1	17	99
13	61675604	T	C	68	SNP	65	0/0	8	29	0/0	18	59	0/0	21	68	0/1	18	99	ENSBTAG00000008840	SPLICE_SITE,INTRONIC
13	61675666	G	C	999	SNP	53	1/1	6	47	1/1	16	77	1/1	14	71	1/1	17	80	ENSBTAG00000008840	SYNONYMOUS_CODING
13	61675999	A	T	66	SNP	55	0/0	8	29	0/0	11	38	0/0	13	44	0/1	23	97	ENSBTAG00000008840	INTRONIC
13	61676102	GCCCCCC	GCCCCC	34.6	INDEL	45	0/1	8	13	0/1	7	13	0/1	12	30	0/0	18	4
13	61676775	T	A	24.1	SNP	57	0/0	18	59	0/1	19	55	0/0	4	17	0/0	16	53	ENSBTAG00000008840	INTRONIC
13	61677176	C	T	182	SNP	61	0/0	9	32	0/0	15	50	0/0	17	56	0/1	20	99	ENSBTAG00000008840	INTRONIC
13	61678134	A	C	75	SNP	70	0/0	13	44	0/0	17	56	0/0	20	65	0/1	20	99	ENSBTAG00000008840	INTRONIC
13	61678390	GTT	GGTTT	31.4	INDEL	67	0/0	13	44	0/1	13	70	0/0	13	44	0/0	28	83
13	61678440	T	G	142	SNP	78	0/0	11	38	0/0	16	53	0/0	18	59	0/1	33	99	ENSBTAG00000008840	INTRONIC
13	61679309	G	T	81	SNP	60	0/0	11	38	0/0	12	41	0/0	17	56	0/1	20	99	ENSBTAG00000008840	INTRONIC
13	61679436	A	G	140	SNP	69	0/0	11	38	0/0	22	71	0/0	16	53	0/1	20	99	ENSBTAG00000008840	INTRONIC
13	61679716	C	A	71	SNP	48	0/0	7	26	0/0	7	26	0/0	17	56	0/1	17	99	ENSBTAG00000008840	INTRONIC
13	61679719	T	C	77	SNP	48	0/0	7	26	0/0	7	26	0/0	17	56	0/1	17	99	ENSBTAG00000008840	INTRONIC
13	61682512	T	C	12.4	SNP	19	0/1	4	42	0/0	4	18	0/0	4	18	0/0	7	27	ENSBTAG00000008840	INTRONIC
13	61684070	A	G	143	SNP	59	0/0	5	20	0/0	14	47	0/0	22	71	0/1	18	99	ENSBTAG00000008840	DOWNSTREAM
13	61685471	T	G	82.1	SNP	23	0/0	4	17	0/0	6	23	0/0	7	26	0/1	6	21	ENSBTAG00000008840	DOWNSTREAM
13	61685481	TGGG	TGG	11.3	INDEL	22	0/0	4	15	0/1	6	44	0/1	7	11	0/0	5	18
13	61685661	TAGA	TAGAGAGA	178	INDEL	39	0/0	6	23	0/0	13	44	0/0	11	38	0/1	9	99
13	61685707	TGGGGG	TGGGG	22.2	INDEL	37	0/1	7	38	0/1	15	21	0/1	9	15	0/1	6	5
13	61687199	T	TA	53	INDEL	58	0/0	12	38	0/0	16	50	0/1	17	40	0/1	13	58
13	61687509	AACA	AA	108	INDEL	49	0/1	7	18	0/1	15	31	0/0	15	44	0/1	12	99
13	61688263	G	A	218	SNP	76	0/0	11	38	0/0	12	41	0/0	34	67	0/1	19	99	ENSBTAG00000008840	DOWNSTREAM
13	61688290	C	T	114	SNP	75	0/0	8	29	0/0	10	35	0/0	37	99	0/1	20	42	ENSBTAG00000008840	DOWNSTREAM
13	61689981	C	A	75	SNP	40	0/0	5	20	0/0	10	35	0/0	11	38	0/1	14	99	-	INTERGENIC
13	61690016	A	C	65	SNP	46	0/0	5	20	0/0	14	47	0/0	12	41	0/1	15	96	-	INTERGENIC
13	61690783	C	G	18.1	SNP	34	0/0	4	18	0/0	8	29	0/0	16	53	0/1	6	48	-	INTERGENIC
13	61691557	T	C	40.9	SNP	47	0/1	10	5	0/0	15	48	0/0	12	39	0/1	10	70	-	INTERGENIC
13	61691587	AGTG	ATG	78	INDEL	44	0/1	9	40	0/1	13	83	0/0	11	35	0/0	11	32
13	61691630	G	A	112	SNP	60	0/0	14	47	0/0	16	53	0/0	15	50	0/1	15	99	-	INTERGENIC
13	61691678	G	A	127	SNP	67	0/0	15	50	0/0	16	53	0/0	19	62	0/1	17	99	-	INTERGENIC
13	61691820	G	A	99	SNP	67	0/0	11	38	0/0	9	32	0/0	23	74	0/1	24	99	-	INTERGENIC
13	61691879	G	A	108	SNP	68	0/0	11	38	0/0	9	32	0/0	20	65	0/1	28	99	-	INTERGENIC
13	61692037	CAAAA	CAA	211	INDEL	54	0/0	13	44	0/0	9	32	0/0	11	32	0/1	21	99
13	61692215	GAAAA	GAAA	37.9	INDEL	31	0/1	4	11	0/1	14	36	0/1	6	42	0/1	7	7
13	61692305	A	G	34.1	SNP	30	0/0	6	23	0/0	11	38	0/0	5	20	0/1	8	65	-	INTERGENIC
13	61696513	TA	T	23.2	INDEL	26	0/1	4	23	0/1	9	45	0/0	5	17	0/0	8	23
13	61696547	T	G	96	SNP	54	0/0	5	20	0/0	21	68	0/0	15	50	0/1	13	46	-	INTERGENIC
13	61696655	T	C	88	SNP	68	0/0	6	23	0/0	22	71	0/0	22	71	0/1	18	99	-	INTERGENIC
13	61696777	C	T	89	SNP	57	0/0	10	35	0/0	12	41	0/0	21	68	0/1	14	99	-	INTERGENIC
13	61696960	A	T	67.2	SNP	28	0/0	4	17	0/0	4	17	0/0	7	26	0/1	13	31	-	INTERGENIC
13	61696968	C	A	165	SNP	36	0/0	10	35	0/0	4	17	0/0	10	35	0/1	12	99	-	INTERGENIC
13	61697025	C	A	55	SNP	34	0/0	12	41	0/0	5	20	0/0	8	29	0/1	9	72	-	INTERGENIC
13	61697061	T	C	73.8	SNP	28	0/1	9	33	0/0	4	14	0/0	6	20	0/1	9	60	-	INTERGENIC
13	61697106	T	C	93	SNP	38	0/0	11	38	0/0	8	29	0/0	10	35	0/1	9	99	-	INTERGENIC
13	61697136	C	G	47	SNP	26	0/0	7	26	0/0	6	23	0/0	6	23	0/1	7	40	-	INTERGENIC
13	61697162	G	A	25	SNP	30	0/0	8	29	0/0	8	29	0/0	8	29	0/1	6	56	-	INTERGENIC
13	61701813	C	A	20	SNP	32	0/1	4	50	0/0	8	29	0/0	11	38	0/0	9	32	-	INTERGENIC
13	61701934	GAAAAAA	GAAAAA	14.9	INDEL	42	0/1	7	14	0/1	8	13	0/1	18	23	0/1	9	24
13	61702127	T	C	100	SNP	52	0/0	8	29	0/0	6	23	0/0	16	53	0/1	22	99	-	INTERGENIC
13	61703856	A	G	196	SNP	93	0/1	13	63	0/0	20	62	0/0	26	80	0/1	34	99	-	INTERGENIC
13	61703886	T	G	72	SNP	90	0/0	13	44	0/0	17	53	0/0	24	77	0/1	36	99	-	INTERGENIC
13	61704658	A	G	97	SNP	69	0/0	14	20	0/0	14	47	0/0	22	71	0/1	19	99	-	INTERGENIC
13	61704941	GAAAA	GAAA	90.3	INDEL	62	0/1	11	15	0/1	12	58	0/1	19	29	0/1	20	50
13	61705077	G	C	62	SNP	68	0/0	13	44	0/0	19	62	0/0	19	62	0/1	17	93	-	INTERGENIC
13	61705312	CGG	CGGG	18.1	INDEL	32	0/0	4	17	0/1	8	56	0/0	11	38	0/0	9	9
13	61707901	A	G	17.1	SNP	55	0/0	12	42	0/1	14	47	0/0	14	48	0/0	15	51	-	INTERGENIC
13	61708154	G	A	192	SNP	65	0/0	12	41	0/0	8	29	0/0	18	59	0/1	27	99	-	INTERGENIC
13	61708192	T	A	158	SNP	50	0/1	11	77	0/0	7	23	0/0	12	38	0/1	20	99	-	INTERGENIC
13	61708386	CT	C	19.5	INDEL	48	0/0	9	32	0/0	7	26	0/1	11	58	0/0	21	68
13	61711185	A	G	78	SNP	49	0/0	10	35	0/0	6	23	0/0	24	77	0/1	9	99	-	INTERGENIC
13	61711261	A	G	28.3	SNP	51	0/1	12	59	0/0	8	11	0/0	22	71	0/0	9	32	-	INTERGENIC
13	61711725	G	T	58	SNP	45	0/0	6	23	0/0	13	44	0/0	15	50	0/1	11	89	-	INTERGENIC
13	61717920	TAA	TAAA	12.8	INDEL	20	0/0	4	18	0/0	7	27	0/1	4	46	0/0	5	21
13	61718373	C	A	21	SNP	34	0/0	6	3	0/0	7	25	0/0	16	52	0/1	5	49	-	INTERGENIC
13	61718987	C	T	116	SNP	90	0/0	9	32	0/0	24	77	0/0	28	89	0/1	29	99	-	INTERGENIC
13	61719136	G	A	24	SNP	100	0/0	11	38	0/0	30	95	0/1	27	55	0/0	32	99	-	INTERGENIC
13	61719288	TCC	TC	11.6	INDEL	70	0/1	8	35	0/1	17	21	0/0	25	13	0/0	20	59
13	61719346	C	T	219	SNP	80	0/0	8	29	0/0	17	56	0/0	34	99	0/1	21	99	-	INTERGENIC
13	61719408	G	A	68	SNP	57	0/0	5	20	0/0	11	38	0/0	24	77	0/1	17	99	-	INTERGENIC
13	61720673	A	G	59	SNP	61	0/0	14	47	0/0	11	38	0/0	18	59	0/1	18	90	-	INTERGENIC
13	61720928	T	C	999	SNP	60	0/1	11	53	1/1	17	56	1/1	20	65	1/1	12	41	-	INTERGENIC
13	61721011	AGG	AGGG	999	INDEL	47	0/1	9	60	1/1	14	47	1/1	13	44	1/1	11	38
13	61722250	CAAA	CAA	38	INDEL	34	0/1	4	45	0/1	10	38	0/0	7	23	0/0	13	41
13	61722400	GTTTTT	GTTTT	20.5	INDEL	43	0/1	4	9	0/1	15	15	0/1	12	47	0/0	12	33
13	61724945	N	A	999	SNP	28	1/1	4	33	1/1	5	36	1/1	7	42	1/1	12	57	ENSBTAG00000016169	UPSTREAM
13	61725159	C	G	28	SNP	39	0/0	6	23	0/0	6	23	0/0	13	44	0/1	14	59	ENSBTAG00000016169	UPSTREAM
13	61727985	T	C	138	SNP	49	0/1	7	5	0/0	4	15	0/0	13	42	0/1	25	99	ENSBTAG00000016169	DOWNSTREAM
13	61731399	T	C	21.3	SNP	24	0/1	4	7	0/0	6	21	0/0	5	18	0/1	9	49	ENSBTAG00000016169	DOWNSTREAM
13	61733183	A	G	116	SNP	22	0/1	4	19	0/0	4	14	0/0	6	20	0/1	8	40	-	INTERGENIC
13	61733286	T	C	165	SNP	41	0/0	5	20	0/0	11	38	0/0	12	41	0/1	13	99	-	INTERGENIC
13	61733416	TAAAAAA	TAAAAA	26.8	INDEL	36	0/1	7	18	0/1	13	27	0/0	9	26	0/1	7	12
13	61733535	A	G	111	SNP	54	0/0	8	29	0/0	16	53	0/0	21	68	0/1	9	82	-	INTERGENIC
13	61734976	G	A	26.1	SNP	32	0/0	5	20	0/0	9	32	0/0	6	23	0/1	12	57	-	INTERGENIC
13	61735082	G	T	21.1	SNP	44	0/0	4	17	0/0	11	38	0/0	13	44	0/1	16	52	-	INTERGENIC
13	61735219	C	G	49	SNP	70	0/0	5	20	0/0	20	65	0/0	24	77	0/1	21	80	-	INTERGENIC
13	61735260	C	T	75	SNP	81	0/0	5	20	0/0	19	62	0/0	30	95	0/1	27	99	-	INTERGENIC
13	61735289	C	T	134	SNP	76	0/0	7	26	0/0	17	56	0/0	29	92	0/1	23	99	-	INTERGENIC
13	61735546	G	A	51	SNP	69	0/0	8	29	0/0	14	47	0/0	21	68	0/1	26	82	-	INTERGENIC
13	61735624	G	C	84	SNP	70	0/0	7	26	0/0	18	59	0/0	18	59	0/1	27	99	-	INTERGENIC
13	61735781	TTG	T	19.6	INDEL	30	0/0	4	17	0/0	6	23	0/1	10	58	0/0	10	35
13	61735811	TGGG	TGG	22.3	INDEL	32	0/1	5	6	0/1	10	56	0/0	8	22	0/1	9	8
13	61735886	T	G	53.6	SNP	46	0/1	8	63	0/0	15	47	0/0	9	29	0/1	14	28	-	INTERGENIC
13	61735981	T	C	65	SNP	52	0/0	8	29	0/0	16	53	0/0	12	41	0/1	16	96	-	INTERGENIC
13	61736017	C	T	17.1	SNP	56	0/0	8	30	0/0	18	60	0/0	13	45	0/1	17	47	-	INTERGENIC
13	61736277	GTTTT	GTTT	27	INDEL	43	0/1	5	11	0/1	13	51	0/1	11	16	0/0	14	39
13	61737468	ATTTTTTT	ATTTTTT	10	INDEL	41	0/1	5	11	0/0	19	43	0/1	11	34	0/1	6	9
13	61737600	AGA	AGAAGCTGGA	999	INDEL	66	0/1	11	99	0/0	20	62	0/0	23	71	0/1	12	99
13	61737629	T	C	130	SNP	49	0/1	9	4	0/0	11	34	0/0	17	52	0/1	12	65	-	INTERGENIC
13	61737696	A	G	155	SNP	85	0/1	20	84	0/0	22	71	0/0	22	71	0/0	21	68	-	INTERGENIC
13	61737716	T	G	60	SNP	79	0/0	20	65	0/0	19	62	0/0	21	68	0/1	19	91	-	INTERGENIC
13	61737976	GAAA	GAA	14.6	INDEL	76	0/1	12	52	0/0	27	66	0/0	20	63	0/0	17	57
13	61738053	AG	AAGG	164	INDEL	82	0/1	10	95	0/0	27	83	0/0	33	99	0/1	12	13
13	61738116	C	T	84	SNP	101	0/1	15	99	0/0	27	86	0/0	35	99	0/0	24	77	-	INTERGENIC
13	61738237	TACTAA	TA	30.4	INDEL	32	0/1	5	26	0/0	9	17	0/1	7	24	0/1	11	29
13	61738239	CTAAAA	C	65.1	INDEL	37	0/1	6	30	0/0	10	32	0/1	8	80	0/0	13	20
13	61738479	G	A	38	SNP	96	0/1	16	69	0/0	18	59	0/0	27	86	0/0	35	99	-	INTERGENIC
13	61738482	G	A	44	SNP	94	0/1	16	75	0/0	18	59	0/0	26	83	0/0	34	99	-	INTERGENIC
13	61738494	GAAA	GAA	39.1	INDEL	31	0/0	6	20	0/1	9	45	0/1	8	39	0/0	8	23
13	61738531	G	A	50	SNP	73	0/1	14	81	0/0	14	47	0/0	24	77	0/0	21	68	-	INTERGENIC
13	61738553	T	C	46	SNP	83	0/1	15	77	0/0	20	65	0/0	24	77	0/0	24	77	-	INTERGENIC
13	61738871	T	C	89.3	SNP	65	0/1	17	99	0/0	24	74	0/0	17	53	0/1	7	11	-	INTERGENIC
13	61739219	C	A	26.1	SNP	32	0/1	7	50	0/0	14	47	0/0	6	23	0/0	5	20	-	INTERGENIC
13	61739615	C	T	143	SNP	54	0/0	7	26	0/0	9	32	0/0	17	56	0/1	21	99	-	INTERGENIC
13	61739949	G	T	71	SNP	96	0/1	16	99	0/0	16	53	0/0	20	65	0/0	44	99	-	INTERGENIC
13	61741754	C	A	15.3	SNP	32	0/1	4	16	0/0	7	26	0/0	16	53	0/0	5	20	ENSBTAG00000016171	UPSTREAM
13	61742468	A	C	14.2	SNP	31	0/1	5	44	0/0	5	21	0/0	6	24	0/0	15	48	ENSBTAG00000016171	UPSTREAM
13	61742513	T	G	25.1	SNP	32	0/1	8	55	0/0	4	17	0/0	6	23	0/0	14	47	ENSBTAG00000016171	UPSTREAM
13	61742743	T	C	127	SNP	36	0/1	12	99	0/0	12	41	0/0	4	17	0/0	8	29	ENSBTAG00000016171	UPSTREAM
13	61742754	C	A	59.1	SNP	33	0/1	10	89	0/0	12	41	0/0	4	17	0/0	7	26	ENSBTAG00000016171	UPSTREAM
13	61743170	C	A	55.1	SNP	33	0/0	7	20	0/0	4	17	0/0	11	38	0/1	11	86	ENSBTAG00000016171	UPSTREAM
13	61743841	A	T	155	SNP	51	0/0	12	41	0/0	12	41	0/0	17	53	0/1	10	11	ENSBTAG00000016171	UPSTREAM
13	61743972	C	T	12.3	SNP	53	0/1	8	42	0/0	12	42	0/0	20	66	0/0	13	45	ENSBTAG00000016171	UPSTREAM
13	61744055	C	T	107	SNP	52	0/0	4	17	0/0	15	50	0/0	23	74	0/1	10	59	ENSBTAG00000016171	UPSTREAM
13	61744081	A	G	21	SNP	62	0/1	7	52	0/0	15	50	0/0	24	77	0/0	16	53	ENSBTAG00000016171	UPSTREAM
13	61744174	AGGGGG	AGGGG	17.2	INDEL	41	0/1	5	7	0/1	9	29	0/1	15	32	0/0	12	4
13	61744256	T	C	22	SNP	64	0/1	8	53	0/0	16	53	0/0	21	68	0/0	19	62	ENSBTAG00000016171	UPSTREAM
13	61744267	G	C	175	SNP	69	0/1	8	63	0/0	16	50	0/0	25	77	0/1	20	99	ENSBTAG00000016171	UPSTREAM
13	61744276	AGGGGG	AGGGG	68.2	INDEL	50	0/1	5	9	0/1	12	39	0/1	16	12	0/1	17	20
13	61744294	T	C	175	SNP	73	0/1	9	68	0/0	19	53	0/0	24	74	0/1	21	99	ENSBTAG00000016171	UPSTREAM
13	61744426	A	G	179	SNP	57	0/0	10	35	0/0	16	53	0/0	13	44	0/1	18	99	ENSBTAG00000016171	UPSTREAM
13	61744646	C	T	15.1	SNP	78	0/1	9	45	0/0	26	84	0/0	17	57	0/0	26	84	ENSBTAG00000016171	UPSTREAM
13	61744667	C	T	55	SNP	80	0/1	10	86	0/0	24	77	0/0	18	59	0/0	28	89	ENSBTAG00000016171	UPSTREAM
13	61744855	T	C	192	SNP	95	0/1	11	15	0/0	22	68	0/0	33	99	0/1	29	99	ENSBTAG00000016171	UPSTREAM
13	61745135	T	C	182	SNP	81	0/0	12	3	0/0	14	46	0/0	25	79	0/1	30	99	ENSBTAG00000016171	UPSTREAM
13	61745140	A	G	84.6	SNP	75	0/0	11	4	0/0	14	46	0/0	22	70	0/1	28	99	ENSBTAG00000016171	UPSTREAM
13	61745194	G	A	39.8	SNP	66	0/1	9	16	0/0	11	35	0/0	19	59	0/1	27	61	ENSBTAG00000016171	UPSTREAM
13	61745223	CAAGAAGA	CAAGA	182	INDEL	55	0/0	8	29	0/0	11	38	0/0	17	56	0/1	19	99
13	61745568	C	T	28	SNP	33	0/1	4	55	0/0	6	23	0/0	9	32	0/0	14	47	ENSBTAG00000016171	UPSTREAM
13	61745578	C	G	24	SNP	31	0/1	4	47	0/0	6	23	0/0	8	29	0/0	13	44	ENSBTAG00000016171	5PRIME_UTR
13	61745678	A	G	107	SNP	37	0/1	4	28	0/0	9	29	0/0	10	32	0/1	14	99	ENSBTAG00000016171	INTRONIC
13	61746951	TCCCCC	TCCCC	28.4	INDEL	22	0/1	4	24	0/0	6	17	0/1	4	25	0/1	8	30
13	61747009	TCC	TC	37.5	INDEL	46	0/0	7	23	0/1	18	76	0/0	13	44	0/0	8	29
13	61747078	TAAA	TAAAA	43.6	INDEL	35	0/0	11	38	0/0	10	35	0/1	10	77	0/0	4	14
13	61747310	CTTTTT	CTTTT	50	INDEL	66	0/1	5	6	0/1	17	46	0/1	17	48	0/0	27	22
13	61747502	A	G	280	SNP	68	0/1	9	64	0/0	12	38	0/0	18	19	0/1	29	99	ENSBTAG00000016171	INTRONIC
13	61747533	G	T	88	SNP	47	0/0	8	29	0/0	11	38	0/0	10	35	0/1	18	99	ENSBTAG00000016171	INTRONIC
13	61747698	C	T	66	SNP	41	0/0	7	26	0/0	15	50	0/0	6	23	0/1	13	93	ENSBTAG00000016171	INTRONIC
13	61747734	C	T	47	SNP	38	0/0	7	26	0/0	14	47	0/0	6	23	0/1	11	78	ENSBTAG00000016171	INTRONIC
13	61747742	C	T	112	SNP	37	0/0	7	26	0/0	13	44	0/0	6	23	0/1	11	69	ENSBTAG00000016171	INTRONIC
13	61748411	C	G	27.1	SNP	35	0/0	5	20	0/0	4	17	0/0	11	38	0/1	15	58	ENSBTAG00000016171	SYNONYMOUS_CODING
13	61748423	C	T	94.1	SNP	38	0/0	5	20	0/0	4	17	0/0	13	44	0/1	16	99	ENSBTAG00000016171	SYNONYMOUS_CODING
13	61748439	C	T	24.1	SNP	40	0/0	7	26	0/0	4	17	0/0	13	41	0/1	16	55	ENSBTAG00000016171	SYNONYMOUS_CODING,SPLICE_SITE
13	61748718	A	T	82.3	SNP	63	0/1	10	5	0/0	13	43	0/0	15	49	0/0	25	79	ENSBTAG00000016171	INTRONIC
13	61748739	A	G	999	SNP	66	0/0	13	34	1/1	13	38	1/1	16	47	0/1	24	99	ENSBTAG00000016171	INTRONIC
13	61748880	A	G	51	SNP	48	0/0	11	38	0/0	15	50	0/0	11	38	0/1	11	82	ENSBTAG00000016171	INTRONIC
13	61748909	G	A	30	SNP	44	0/0	10	35	0/0	13	44	0/0	11	38	0/1	10	61	ENSBTAG00000016171	INTRONIC
13	61749069	C	T	12.3	SNP	44	0/0	5	21	0/0	15	23	0/0	12	42	0/1	12	42	ENSBTAG00000016171	INTRONIC
13	61749078	T	A	19.1	SNP	51	0/0	6	23	0/0	18	59	0/0	15	50	0/1	12	50	ENSBTAG00000016171	INTRONIC
13	61749094	A	C	14.2	SNP	55	0/0	7	27	0/0	18	60	0/0	18	60	0/1	12	44	ENSBTAG00000016171	INTRONIC
13	61749280	A	C	93	SNP	52	1/1	7	13	0/0	15	47	0/0	19	59	0/0	11	35	ENSBTAG00000016171	SYNONYMOUS_CODING
13	61749546	C	G	155	SNP	81	0/1	14	77	0/0	14	44	0/0	29	89	0/1	24	99	ENSBTAG00000016171	INTRONIC
13	61749581	C	T	43	SNP	75	0/0	13	44	0/0	14	47	0/0	27	86	0/1	21	74	ENSBTAG00000016171	INTRONIC
13	61749681	C	T	28	SNP	60	0/0	14	47	0/0	11	38	0/0	22	71	0/1	13	59	ENSBTAG00000016171	INTRONIC
13	61750336	CAAAAA	CAAAA	19.2	INDEL	26	0/1	6	36	0/0	7	23	0/1	8	27	0/0	5	17
13	61750421	G	A	92	SNP	44	0/0	10	35	0/0	15	50	0/0	10	35	0/1	9	76	ENSBTAG00000016171	INTRONIC
13	61750465	T	C	56	SNP	46	0/0	10	35	0/0	16	53	0/0	10	35	0/1	10	86	ENSBTAG00000016171	INTRONIC
13	61750498	A	G	36	SNP	42	0/0	11	38	0/0	14	47	0/0	9	32	0/1	8	66	ENSBTAG00000016171	INTRONIC
13	61750511	G	A	49	SNP	45	0/0	10	35	0/0	14	47	0/0	12	41	0/1	9	80	ENSBTAG00000016171	INTRONIC
13	61750590	G	C	86.4	SNP	34	0/1	9	10	0/0	10	35	0/0	8	29	0/0	7	26	ENSBTAG00000016171	INTRONIC
13	61752087	A	G	53	SNP	43	0/0	10	35	0/0	11	38	0/0	9	32	0/1	13	83	ENSBTAG00000016171	DOWNSTREAM
13	61752142	A	G	23	SNP	48	0/0	11	38	0/0	12	41	0/0	13	44	0/1	12	54	ENSBTAG00000016171	DOWNSTREAM
13	61752243	A	G	121	SNP	49	0/1	10	67	0/0	11	35	0/0	12	38	0/1	16	91	ENSBTAG00000016171	DOWNSTREAM
13	61752269	T	C	122	SNP	68	0/0	14	47	0/0	16	53	0/0	16	53	0/1	22	99	ENSBTAG00000016171	DOWNSTREAM
13	61752327	G	C	205	SNP	71	0/1	14	99	0/0	15	47	0/0	15	47	0/1	27	99	ENSBTAG00000016171	DOWNSTREAM
13	61752622	A	G	206	SNP	51	0/0	12	41	0/0	7	26	0/0	17	56	0/1	15	73	ENSBTAG00000016171	DOWNSTREAM
13	61752657	C	T	83.3	SNP	56	0/0	12	11	0/0	9	32	0/0	21	68	0/1	14	99	ENSBTAG00000016171	DOWNSTREAM
13	61752712	A	G	64	SNP	43	0/0	9	32	0/0	8	29	0/0	18	59	0/1	8	73	ENSBTAG00000016171	DOWNSTREAM
13	61752716	T	C	24.1	SNP	25	0/0	5	20	0/0	4	17	0/0	10	35	0/1	6	28	ENSBTAG00000016171	DOWNSTREAM
13	61754679	AAT	A	100	INDEL	27	0/1	4	22	0/0	12	35	0/1	5	43	0/1	6	76
13	61754733	C	A	39	SNP	40	0/0	11	38	0/1	15	69	0/0	5	20	0/0	9	32	ENSBTAG00000016171	DOWNSTREAM
13	61756838	T	C	143	SNP	28	0/1	7	49	0/0	7	23	0/0	5	17	0/1	9	99	-	INTERGENIC
13	61757409	GTTTTTTT	GTTTTTT	31.8	INDEL	29	0/1	9	8	0/1	9	12	0/1	6	14	0/0	5	14
13	61757523	T	C	125	SNP	56	0/1	17	79	0/0	15	50	0/0	11	38	0/0	13	44	-	INTERGENIC
13	61757617	ACCC	ACCCC	30.2	INDEL	63	0/1	14	18	0/1	13	57	0/0	14	44	0/0	22	33
13	61757633	A	G	309	SNP	70	0/1	14	99	0/0	16	50	0/0	17	53	0/1	23	99	-	INTERGENIC
13	61757716	C	T	237	SNP	75	0/1	13	99	0/0	19	59	0/0	22	68	0/1	21	99	-	INTERGENIC
13	61757843	C	T	166	SNP	85	0/1	11	54	0/0	24	74	0/0	24	74	0/1	26	99	-	INTERGENIC
13	61757878	GCTCCTC	GCTC	291	INDEL	74	0/1	10	83	0/0	21	65	0/0	21	65	0/1	22	99
13	61757891	C	T	53	SNP	75	0/0	11	35	0/0	21	68	0/0	22	71	0/1	21	84	-	INTERGENIC
13	61757943	ATTT	ATTTT	12.4	INDEL	53	0/1	4	19	0/0	18	41	0/1	14	38	0/0	17	20
13	61757968	T	C	72	SNP	87	0/0	10	35	0/0	28	89	0/0	23	74	0/1	26	99	-	INTERGENIC
13	61758009	T	C	125	SNP	85	0/1	11	54	0/0	25	77	0/0	21	65	0/1	28	99	-	INTERGENIC
13	61758140	T	C	98.6	SNP	60	0/1	7	46	0/0	15	47	0/0	15	47	0/1	23	88	-	INTERGENIC
13	61758193	C	G	80	SNP	50	0/0	5	20	0/0	10	35	0/0	16	53	0/1	19	99	-	INTERGENIC
13	61758235	T	C	39	SNP	44	0/0	6	23	0/0	8	29	0/0	15	50	0/1	15	70	-	INTERGENIC
13	61758700	G	A	97.6	SNP	47	0/1	9	81	0/0	5	17	0/0	15	47	0/1	18	37	-	INTERGENIC
13	61758838	A	G	66.6	SNP	50	0/1	10	49	0/0	8	26	0/0	17	53	0/1	15	55	-	INTERGENIC
13	61762088	C	T	37.6	SNP	48	0/1	5	32	0/0	10	32	0/0	13	41	0/1	20	43	ENSBTAG00000006526	DOWNSTREAM
13	61762204	AAT	A	12.5	INDEL	29	0/1	4	36	0/0	5	17	0/0	11	18	0/1	9	21
13	61762417	A	C	62	SNP	68	0/0	20	65	0/0	9	32	0/0	23	71	0/1	16	93	ENSBTAG00000006526	DOWNSTREAM
13	61762543	T	C	16.1	SNP	57	0/0	23	75	0/0	10	36	0/0	13	45	0/1	11	46	ENSBTAG00000006526	DOWNSTREAM
13	61762557	TTG	T	109	INDEL	17	0/1	5	82	0/1	4	64	0/0	4	14	0/0	4	14
13	61762788	ATTTTTT	ATTTTT	38.2	INDEL	33	0/1	7	31	0/1	12	24	0/1	8	28	0/1	6	17
13	61762858	T	C	206	SNP	46	0/1	8	26	0/0	18	56	0/0	12	38	0/1	8	73	ENSBTAG00000006526	DOWNSTREAM
13	61762893	G	T	119	SNP	48	0/1	9	50	0/0	20	62	0/0	11	35	0/1	8	54	ENSBTAG00000006526	DOWNSTREAM
13	61762903	C	A	26	SNP	52	0/0	12	41	0/0	21	68	0/1	10	57	0/0	9	32	ENSBTAG00000006526	DOWNSTREAM
13	61762969	T	C	52	SNP	43	0/1	9	21	0/0	13	44	0/0	13	44	0/0	8	29	ENSBTAG00000006526	DOWNSTREAM
13	61763118	T	C	15.1	SNP	46	0/1	8	45	0/0	20	66	0/0	10	36	0/0	8	30	ENSBTAG00000006526	DOWNSTREAM
13	61765186	T	A	22.1	SNP	39	0/0	5	20	0/0	5	20	0/0	14	47	0/1	15	53	ENSBTAG00000006526	DOWNSTREAM
13	61768824	AGGGG	AGGG	15.4	INDEL	58	0/1	7	23	0/1	15	34	0/0	19	18	0/1	17	9
13	61768950	AGGGGG	AGGGG	43.3	INDEL	30	0/0	6	3	0/0	9	28	0/1	4	20	0/1	11	49
13	61769567	C	T	21.1	SNP	43	0/0	12	41	0/0	14	47	0/0	5	20	0/1	12	52	ENSBTAG00000006526	INTRONIC
13	61770025	C	CG	19.6	INDEL	43	0/0	5	20	0/0	15	21	0/0	12	18	0/1	11	58
13	61770333	G	A	85.1	SNP	39	0/0	5	20	0/0	5	20	0/0	10	35	0/1	19	99	ENSBTAG00000006526	INTRONIC
13	61770386	T	G	100	SNP	41	0/0	5	20	0/0	5	20	0/0	11	38	0/1	20	99	ENSBTAG00000006526	INTRONIC
13	61770974	C	A	21	SNP	30	0/1	6	51	0/0	7	26	0/0	8	29	0/0	9	32	ENSBTAG00000006526	INTRONIC
13	61771007	T	C	179	SNP	34	0/1	8	28	0/0	8	26	0/0	9	29	0/1	9	99	ENSBTAG00000006526	INTRONIC
13	61771015	G	C	80	SNP	37	0/0	8	29	0/0	8	29	0/0	10	35	0/1	11	99	ENSBTAG00000006526	INTRONIC
13	61771137	CAA	CAAA	27.5	INDEL	44	0/1	10	66	0/0	9	32	0/0	12	41	0/0	13	44
13	61771607	G	A	93	SNP	67	0/1	15	99	0/0	10	35	0/0	21	68	0/0	21	68	ENSBTAG00000006526	INTRONIC
13	61771753	G	C	35	SNP	64	0/0	9	32	0/0	7	26	0/0	22	71	0/1	26	66	ENSBTAG00000006526	INTRONIC
13	61772530	GC	GCC	81.5	INDEL	46	0/1	10	81	0/0	10	35	0/0	8	29	0/0	18	59
13	61772539	T	C	184	SNP	61	0/0	14	44	0/0	10	35	0/0	15	50	0/1	22	99	ENSBTAG00000006526	INTRONIC
13	61772588	TAAAAA	TAAAA	17.8	INDEL	37	0/1	11	47	0/1	8	12	0/0	5	17	0/0	13	22
13	61772788	TGGGG	TGGGGG	26.5	INDEL	39	0/0	10	35	0/0	9	32	0/0	9	32	0/1	11	65
13	61772847	A	G	30	SNP	31	0/0	9	32	0/1	7	24	0/0	8	29	0/0	7	26	ENSBTAG00000006526	INTRONIC
13	61774208	C	T	75.1	SNP	56	0/0	4	17	0/0	10	35	0/0	25	80	0/1	17	99	ENSBTAG00000006526	INTRONIC
13	61774353	T	C	81	SNP	54	0/0	7	26	0/0	7	26	0/0	24	77	0/1	16	99	ENSBTAG00000006526	INTRONIC
13	61774525	T	A	97	SNP	70	0/0	15	50	0/0	19	62	0/0	20	65	0/1	16	99	ENSBTAG00000006526	INTRONIC
13	61774725	C	A	174	SNP	80	0/0	19	62	0/0	24	77	0/0	15	50	0/1	22	99	ENSBTAG00000006526	INTRONIC
13	61775111	G	A	27	SNP	57	0/1	9	58	0/0	13	44	0/0	10	35	0/0	25	80	ENSBTAG00000006526	INTRONIC
13	61775294	GAA	GA	29.3	INDEL	41	0/1	5	17	0/1	6	57	0/0	14	22	0/0	16	16
13	61776125	C	A	248	SNP	34	0/1	5	26	0/0	7	23	0/0	9	29	0/1	13	99	ENSBTAG00000006526	INTRONIC
13	61776170	G	T	211	SNP	42	0/1	9	33	0/0	7	23	0/0	12	38	0/1	14	99	ENSBTAG00000006526	INTRONIC
13	61776181	C	T	291	SNP	43	0/1	9	38	0/0	7	23	0/0	12	38	0/1	15	99	ENSBTAG00000006526	INTRONIC
13	61776278	ACC	AC	20.5	INDEL	42	0/1	9	59	0/0	6	23	0/0	15	50	0/0	12	41
13	61777127	GAAAAAA	GAAAAA	32.5	INDEL	38	0/1	4	8	0/1	13	31	0/1	9	31	0/1	12	13
13	61777242	TTA	T	26.6	INDEL	32	0/0	4	17	0/1	12	65	0/0	5	20	0/0	11	38
13	61779869	TA	T	22.5	INDEL	55	0/1	7	61	0/0	12	41	0/0	21	51	0/0	15	50
13	61780292	G	C	121	SNP	57	0/1	4	17	0/0	9	29	0/0	20	62	0/1	24	99	ENSBTAG00000006526	INTRONIC
13	61780413	T	C	242	SNP	66	0/1	5	51	0/0	13	41	0/0	23	71	0/1	25	99	ENSBTAG00000006526	INTRONIC
13	61780533	C	G	23	SNP	45	0/1	4	31	0/0	8	29	0/0	14	47	0/0	19	62	ENSBTAG00000006526	INTRONIC
13	61780562	G	A	34.9	SNP	39	0/1	4	14	0/0	7	23	0/0	14	44	0/1	14	58	ENSBTAG00000006526	INTRONIC
13	61780780	C	T	164	SNP	45	0/0	6	23	0/0	8	29	0/0	11	38	0/1	20	99	ENSBTAG00000006526	INTRONIC
13	61780861	T	G	279	SNP	47	0/1	7	46	0/0	7	23	0/0	12	38	0/1	21	99	ENSBTAG00000006526	INTRONIC
13	61780912	T	C	97	SNP	46	0/0	9	29	0/0	6	23	0/0	11	38	0/1	20	99	ENSBTAG00000006526	INTRONIC
13	61781246	G	C	25	SNP	39	0/1	7	56	0/0	6	23	0/0	6	23	0/0	20	65	ENSBTAG00000006526	INTRONIC
13	61781791	T	A	17.1	SNP	31	0/0	6	24	0/0	8	30	0/1	7	47	0/0	10	36	ENSBTAG00000006526	INTRONIC
13	61782021	G	T	19	SNP	67	0/1	10	49	0/0	19	63	0/0	20	66	0/0	18	60	ENSBTAG00000006526	INTRONIC
13	61782073	C	T	46	SNP	64	0/1	10	77	0/0	19	62	0/0	17	56	0/0	18	59	ENSBTAG00000006526	INTRONIC
13	61782196	GTT	GT	33.5	INDEL	51	0/1	11	72	0/0	12	41	0/0	12	41	0/0	16	18
13	61782235	C	T	89	SNP	69	0/1	16	72	0/0	18	59	0/0	20	65	0/0	15	50	ENSBTAG00000006526	INTRONIC
13	61782627	A	G	999	SNP	38	1/1	5	30	1/1	11	48	1/1	10	45	1/1	12	19	ENSBTAG00000006526	INTRONIC
13	61782715	C	G	32	SNP	45	0/0	7	26	0/0	5	20	0/0	20	65	0/1	13	63	ENSBTAG00000006526	INTRONIC
13	61782737	T	C	85	SNP	62	0/0	10	35	0/0	9	32	0/0	21	68	0/1	22	99	ENSBTAG00000006526	INTRONIC
13	61782763	A	T	215	SNP	70	0/1	13	99	0/0	12	38	0/0	21	65	0/1	24	99	ENSBTAG00000006526	INTRONIC
13	61783034	GAAAA	GAAA	55.4	INDEL	58	0/1	16	52	0/1	14	50	0/0	11	10	0/0	17	34
13	61783306	T	C	59	SNP	92	0/1	15	90	0/0	28	89	0/0	26	83	0/0	23	74	ENSBTAG00000006526	INTRONIC
13	61783494	T	C	72	SNP	89	0/1	17	99	0/0	23	74	0/0	23	74	0/0	26	83	ENSBTAG00000006526	INTRONIC
13	61783727	GAAAAAA	GAAAAA	22.6	INDEL	37	0/0	9	9	0/0	9	20	0/1	10	33	0/1	9	35
13	61783849	AGGGG	AGGG	75.7	INDEL	36	0/1	7	46	0/1	9	39	0/1	8	44	0/1	12	4
13	61784086	T	C	94.6	SNP	48	0/1	8	43	0/0	6	20	0/0	17	53	0/1	17	89	ENSBTAG00000006526	INTRONIC
13	61785485	TAAAAA	TAAAA	106	INDEL	37	0/1	6	25	0/1	10	25	0/1	8	41	0/1	13	54
13	61785489	AAT	A	999	INDEL	30	0/1	4	58	0/1	8	10	0/1	11	99	0/0	7	21
13	61785506	C	T	138	SNP	84	0/1	10	50	0/0	28	86	0/0	21	65	0/1	25	99	ENSBTAG00000006526	INTRONIC
13	61785538	T	C	124	SNP	91	0/0	13	8	0/0	30	95	0/0	22	71	0/1	26	99	ENSBTAG00000006526	INTRONIC
13	61785580	T	C	67	SNP	85	0/1	10	96	0/0	31	98	0/0	19	62	0/0	25	80	ENSBTAG00000006526	INTRONIC
13	61786139	GGA	G	21.6	INDEL	28	0/0	4	17	0/0	9	32	0/0	5	20	0/1	10	60
13	61786382	CAAA	CAA	24.3	INDEL	38	0/1	4	17	0/0	7	23	0/1	13	52	0/0	14	21
13	61786532	GTTTT	GTTTTT	25.1	INDEL	51	0/0	4	15	0/0	13	39	0/1	20	61	0/1	14	6
13	61787210	T	G	56	SNP	56	0/0	6	23	0/0	9	32	0/0	12	41	0/1	29	87	ENSBTAG00000006526	INTRONIC
13	61787319	C	T	117	SNP	57	0/0	6	23	0/0	8	29	0/0	12	41	0/1	31	99	ENSBTAG00000006526	INTRONIC
13	61787901	G	C	49.1	SNP	33	0/0	4	17	0/0	4	17	0/0	11	38	0/1	14	80	ENSBTAG00000006526	INTRONIC
13	61787935	G	T	44	SNP	40	0/0	5	20	0/0	7	26	0/0	13	44	0/1	15	75	ENSBTAG00000006526	INTRONIC
13	61788323	A	C	58	SNP	74	0/0	18	59	0/0	13	44	0/0	18	59	0/1	25	89	ENSBTAG00000006526	INTRONIC
13	61789086	C	A	12.3	SNP	31	0/1	7	42	0/0	8	30	0/0	7	27	0/0	9	33	ENSBTAG00000006526	INTRONIC
13	61791398	T	C	20	SNP	48	0/0	10	35	0/0	10	35	0/0	24	77	0/1	4	36	ENSBTAG00000006526	INTRONIC
13	61792699	GAAAAAAAAA	GAAAAAAAA,GAAAAAAA	84.6	INDEL	29	1/1	7	33	1/1	9	36	1/1	8	12	1/1	5	24
13	61792742	ATTT	ATTTT	11.8	INDEL	32	0/0	5	21	0/0	6	24	0/1	13	49	0/0	8	30
13	61792948	A	G	59	SNP	79	0/0	13	44	0/0	30	95	0/0	23	74	0/1	13	86	ENSBTAG00000006526	INTRONIC
13	61793466	A	C	11.4	SNP	37	0/0	6	24	0/0	8	30	0/0	7	27	0/1	16	41	ENSBTAG00000006526	INTRONIC
13	61793753	A	T	88	SNP	88	0/0	13	44	0/0	9	32	0/0	34	99	0/1	32	99	ENSBTAG00000006526	INTRONIC
13	61794158	T	C	16.1	SNP	63	0/0	11	39	0/0	13	45	0/0	25	81	0/1	14	46	ENSBTAG00000006526	INTRONIC
13	61795168	G	C	32.1	SNP	44	0/0	4	17	0/0	15	50	0/0	15	50	0/1	10	63	ENSBTAG00000006526	INTRONIC
13	61795631	T	C	87	SNP	80	0/0	10	35	0/0	18	59	0/0	30	95	0/1	22	99	ENSBTAG00000006526	INTRONIC
13	61795723	TA	TAA	93.5	INDEL	53	0/0	7	26	0/0	12	41	0/0	18	59	0/1	16	99
13	61795774	T	C	49	SNP	64	0/0	11	38	0/0	14	47	0/0	21	68	0/1	18	80	ENSBTAG00000006526	INTRONIC
13	61796340	G	A	72	SNP	62	0/0	11	38	0/0	9	32	0/0	23	74	0/1	19	99	ENSBTAG00000006526	INTRONIC
13	61796678	ATTTTT	ATTTT	83.3	INDEL	46	0/0	10	29	0/1	10	56	0/1	20	56	0/1	6	23
13	61796838	T	G	94	SNP	87	0/0	22	71	0/0	20	65	0/0	27	86	0/1	18	99	ENSBTAG00000006526	INTRONIC
13	61797006	T	C	100	SNP	65	0/0	11	38	0/0	8	29	0/0	28	89	0/1	18	99	ENSBTAG00000006526	INTRONIC
13	61798955	C	A	52	SNP	70	0/0	6	23	0/0	19	62	0/0	23	74	0/1	22	83	ENSBTAG00000006526	INTRONIC
13	61799164	G	C	112	SNP	82	0/0	13	44	0/0	25	80	0/0	27	86	0/1	17	99	ENSBTAG00000006526	INTRONIC
13	61799211	C	T	296	SNP	86	0/1	13	26	0/0	26	80	0/0	29	89	0/1	18	99	ENSBTAG00000006526	INTRONIC
13	61799215	CAAAAA	CAAAA	22	INDEL	55	0/1	12	30	0/0	15	42	0/1	17	36	0/1	11	6
13	61799391	TAAAAA	TAAAA	136	INDEL	75	0/1	17	36	0/1	20	58	0/1	19	62	0/1	19	42
13	61799395	AACA	AA	57.5	INDEL	67	0/0	17	56	0/1	19	96	0/0	14	20	0/0	17	19
13	61799468	AGG	AG	163	INDEL	120	0/0	28	89	0/0	36	99	0/0	26	83	0/1	30	99
13	61799852	AAGA	AA	15.6	INDEL	81	0/0	15	51	0/0	27	87	0/0	15	51	0/1	24	53
13	61800061	T	A	62	SNP	75	0/0	10	35	0/0	16	53	0/0	24	77	0/1	25	93	ENSBTAG00000006526	INTRONIC
13	61800168	C	A	162	SNP	59	0/1	7	61	0/0	16	50	0/0	18	56	0/1	18	99	ENSBTAG00000006526	INTRONIC
13	61800419	A	G	80	SNP	74	0/0	12	41	0/0	22	71	0/0	23	74	0/1	17	99	ENSBTAG00000006526	INTRONIC
13	61800489	C	T	47	SNP	85	0/0	14	47	0/0	17	56	0/0	39	99	0/1	15	78	ENSBTAG00000006526	INTRONIC
13	61801798	T	A	23	SNP	70	0/0	10	35	0/1	17	54	0/0	22	71	0/0	21	39	ENSBTAG00000006526	INTRONIC
13	61801914	C	T	149	SNP	72	0/0	8	29	0/0	21	68	0/0	18	59	0/1	25	99	ENSBTAG00000006526	INTRONIC
13	61801957	T	A	50	SNP	83	0/0	9	32	0/0	26	83	0/1	18	81	0/0	30	92	ENSBTAG00000006526	INTRONIC
13	61802731	T	C	129	SNP	81	0/0	11	38	0/0	23	74	0/0	18	59	0/1	29	99	ENSBTAG00000006526	INTRONIC
13	61802788	C	A	91	SNP	71	0/0	9	32	0/0	19	62	0/0	19	62	0/1	24	99	ENSBTAG00000006526	INTRONIC
13	61803060	GAA	GA	14.8	INDEL	68	0/0	13	39	0/1	11	21	0/1	25	13	0/1	19	32
13	61803356	ATT	AT	128	INDEL	72	0/0	4	17	0/0	21	68	0/0	28	86	0/1	19	99
13	61803619	T	C	138	SNP	55	0/0	10	35	0/0	13	44	0/0	14	47	0/1	18	99	ENSBTAG00000006526	INTRONIC
13	61803668	GAAA	GAAAA	69.4	INDEL	46	0/1	9	81	0/0	13	44	0/0	10	35	0/0	14	47
13	61804874	C	T	165	SNP	76	0/0	11	38	0/0	15	50	0/0	22	71	0/1	28	99	ENSBTAG00000006526	INTRONIC
13	61804934	C	T	83	SNP	87	0/0	13	27	0/0	15	50	0/0	24	77	0/1	35	99	ENSBTAG00000006526	INTRONIC
13	61804972	G	A	106	SNP	94	0/0	13	44	0/0	20	65	0/0	28	89	0/1	33	99	ENSBTAG00000006526	INTRONIC
13	61805024	T	A	219	SNP	103	0/0	14	47	0/0	28	89	0/0	25	80	0/1	36	99	ENSBTAG00000006526	INTRONIC
13	61806286	T	C	219	SNP	75	0/0	10	35	0/0	17	56	0/0	15	50	0/1	33	99	ENSBTAG00000006526	INTRONIC
13	61806449	C	T	85	SNP	84	0/0	18	59	0/0	17	56	0/0	20	65	0/1	29	99	ENSBTAG00000006526	INTRONIC
13	61806552	A	C	125	SNP	87	0/0	18	59	0/0	15	50	0/0	18	59	0/1	36	99	ENSBTAG00000006526	INTRONIC
13	61806594	CATT	C	211	INDEL	71	0/0	15	50	0/0	8	29	0/0	15	50	0/1	33	99
13	61806628	T	C	219	SNP	97	0/0	22	71	0/0	17	56	0/0	22	68	0/1	36	99	ENSBTAG00000006526	INTRONIC
13	61806655	C	T	167	SNP	93	0/0	22	71	0/0	18	59	0/0	19	62	0/1	34	99	ENSBTAG00000006526	INTRONIC
13	61806752	A	C	133	SNP	75	0/0	16	53	0/0	16	53	0/0	18	59	0/1	25	99	ENSBTAG00000006526	INTRONIC
13	61806821	G	A	41	SNP	76	0/1	16	72	0/0	15	50	0/0	20	65	0/0	25	80	ENSBTAG00000006526	INTRONIC
13	61806828	G	A	60	SNP	78	0/0	19	62	0/0	14	47	0/0	20	65	0/1	25	91	ENSBTAG00000006526	INTRONIC
13	61806865	C	T	138	SNP	87	0/0	23	74	0/0	17	32	0/0	26	83	0/1	21	99	ENSBTAG00000006526	INTRONIC
13	61807658	G	A	82	SNP	72	0/0	8	29	0/0	14	47	0/0	25	80	0/1	25	99	ENSBTAG00000006526	INTRONIC
13	61807665	G	A	78	SNP	66	0/0	8	29	0/0	12	41	0/0	23	74	0/1	23	99	ENSBTAG00000006526	INTRONIC
13	61808020	G	A	163	SNP	92	0/0	18	59	0/0	23	74	0/0	25	80	0/1	26	99	ENSBTAG00000006526	INTRONIC
13	61808332	G	C	25	SNP	33	0/0	8	29	0/0	8	29	0/0	6	23	0/1	11	56	ENSBTAG00000006526	INTRONIC
13	61808610	AG	AGG	15.6	INDEL	49	0/0	5	21	0/1	15	53	0/0	14	48	0/0	15	51
13	61808763	T	A	15.1	SNP	70	0/0	8	30	0/1	16	45	0/0	29	93	0/0	17	57	ENSBTAG00000006526	INTRONIC
13	61808884	A	G	55	SNP	76	0/0	8	29	0/0	17	56	0/0	24	77	0/1	27	86	ENSBTAG00000006526	INTRONIC
13	61808972	C	T	193	SNP	69	0/0	8	29	0/0	15	50	0/0	19	62	0/1	27	99	ENSBTAG00000006526	INTRONIC
13	61808974	C	T	187	SNP	69	0/0	8	29	0/0	15	50	0/0	19	62	0/1	27	99	ENSBTAG00000006526	INTRONIC
13	61809349	C	T	73.1	SNP	36	0/0	4	17	0/0	7	26	0/0	10	35	0/1	15	99	ENSBTAG00000006526	INTRONIC
13	61809380	G	C	144	SNP	29	0/1	4	47	0/0	6	20	0/0	7	23	0/1	12	99	ENSBTAG00000006526	INTRONIC
13	61809404	T	C	19.2	SNP	26	0/0	4	17	0/0	5	20	0/1	5	49	0/0	12	41	ENSBTAG00000006526	INTRONIC
13	61810469	G	A	999	SNP	69	1/1	14	90	1/1	13	87	1/1	26	99	1/1	16	96	ENSBTAG00000006526	INTRONIC
13	61810636	TA	T	54.1	INDEL	59	0/0	6	20	0/1	18	25	0/1	16	74	0/0	19	30
13	61810639	TAAAAAAA	TAAAAAA	55.8	INDEL	59	0/1	9	15	0/1	14	14	0/1	15	24	0/1	21	13
13	61810718	TAAA	TAAAA	58.7	INDEL	52	0/0	4	8	0/0	19	38	0/1	14	40	0/1	15	65
13	61810722	CAAAAAAA	CAAAAAA	42.5	INDEL	63	0/1	6	19	0/0	21	16	0/1	18	44	0/1	18	27
13	61810732	CA	CAA	13.5	INDEL	65	0/0	4	14	0/0	18	56	0/1	24	37	0/1	19	21
13	61810882	TGGGGG	TGGGG	26.9	INDEL	71	0/1	8	11	0/1	20	57	0/0	19	13	0/1	24	10
13	61811266	G	T	22	SNP	58	0/0	6	23	0/0	16	53	0/0	24	77	0/1	12	53	ENSBTAG00000006526	INTRONIC
13	61812163	C	T	40	SNP	57	0/0	5	20	0/0	19	62	0/0	20	65	0/1	13	71	ENSBTAG00000006526	INTRONIC
13	61812269	A	G	218	SNP	64	0/1	5	42	0/0	21	65	0/0	18	56	0/1	20	99	ENSBTAG00000006526	INTRONIC
13	61812827	A	T	38	SNP	84	0/0	17	56	0/0	18	59	0/0	29	89	0/1	20	69	ENSBTAG00000006526	INTRONIC
13	61813161	C	A	53	SNP	61	0/0	14	47	0/0	7	26	0/0	18	59	0/1	22	84	ENSBTAG00000006526	INTRONIC
13	61813663	G	A	85	SNP	55	0/0	6	23	0/0	10	35	0/0	17	56	0/1	22	99	ENSBTAG00000006526	INTRONIC
13	61814202	C	T	182	SNP	69	0/0	13	44	0/0	14	47	0/0	17	56	0/1	25	99	ENSBTAG00000006526	INTRONIC
13	61814450	G	A	96	SNP	75	0/0	8	29	0/0	8	29	0/0	28	89	0/1	31	99	ENSBTAG00000006526	INTRONIC
13	61814959	G	A	96	SNP	85	0/1	15	99	0/0	14	47	0/0	28	89	0/0	28	89	ENSBTAG00000006526	INTRONIC
13	61815069	CG	C	21.2	INDEL	43	0/1	6	48	0/1	11	18	0/0	11	35	0/0	15	47
13	61816480	T	A	36.1	SNP	27	0/1	7	67	0/0	4	17	0/0	7	26	0/0	9	32	ENSBTAG00000006526	INTRONIC
13	61818148	T	A	125	SNP	59	0/1	11	97	0/0	20	62	0/0	14	44	0/1	14	52	ENSBTAG00000006526	UPSTREAM
13	61818600	T	C	999	SNP	31	0/1	11	7	1/1	10	32	1/1	6	20	0/1	4	4	ENSBTAG00000006526	UPSTREAM
13	61819172	A	G	30.1	SNP	38	0/0	4	17	0/0	10	35	0/1	11	61	0/0	13	44	ENSBTAG00000006526	UPSTREAM
13	61819309	G	A	51.1	SNP	50	0/0	4	17	0/0	17	56	0/1	16	82	0/0	13	44	ENSBTAG00000006526	UPSTREAM
13	61819519	CTTTTT	CTTTT	14.1	INDEL	28	0/0	7	4	0/1	8	47	0/1	9	10	0/0	4	14
13	61819678	CTTTTTTTT	CTTTTTTT	15.1	INDEL	22	0/1	5	14	0/1	6	11	1/1	7	17	0/1	4	4
13	61819949	ATTTTTTT	ATTTTTT	84.1	INDEL	43	0/1	11	33	0/1	15	34	0/1	8	17	0/1	9	28
13	61820453	TGGGG	TGGG	45.4	INDEL	50	0/1	8	49	0/1	9	24	0/1	19	26	0/0	14	16
13	61820609	G	A	38	SNP	76	0/0	12	41	0/0	16	53	0/1	31	69	0/0	17	56	ENSBTAG00000006526	UPSTREAM
13	61820621	CAAAAAAAAAAAAAA	CAAAAAAAAAAA,CAAAAAAAAAAAA,CAAAAAAAAAA	61.4	INDEL	26	1/1	6	15	1/1	4	15	1/1	11	13	1/1	5	12	ENSBTAG00000006526	UPSTREAM
13	61820632	AAAAGA	AA	121	INDEL	20	0/1	4	22	0/1	4	30	0/1	7	59	0/0	5	14
13	61820643	G	T	999	SNP	69	0/1	11	83	1/1	15	47	1/1	29	89	0/1	14	99	ENSBTAG00000006526	UPSTREAM
13	61820951	CAAAAA	CAAAA	50.5	INDEL	54	0/1	23	47	0/0	15	21	0/1	8	15	0/1	8	41
13	61821000	CTTTTTT	CTTTTT	32.1	INDEL	38	0/1	15	36	0/1	11	17	0/0	8	24	0/1	4	6
13	61821180	GAAAAAA	GAAAAA	30.3	INDEL	37	0/0	8	7	0/1	11	28	0/1	4	20	0/1	14	34
13	61824282	A	G	147	SNP	40	0/0	10	35	0/0	6	23	0/0	8	29	0/1	16	99	-	INTERGENIC
13	61824292	G	A	155	SNP	40	0/0	10	35	0/0	6	23	0/0	8	29	0/1	16	99	-	INTERGENIC
13	61824665	AGT	A	71.5	INDEL	47	0/0	7	26	0/0	12	41	0/0	22	71	0/1	6	99
13	61824738	CTTACATTACA	CTTACA	112	INDEL	61	0/0	10	35	0/0	20	65	0/0	26	83	0/1	5	99
13	61824884	TAAAAAAAA	TAAAAAAA,TAAAAAA	87.6	INDEL	29	1/1	4	9	1/1	8	18	1/1	11	21	1/1	6	12
13	61825051	C	T	70	SNP	59	0/0	15	50	0/0	17	56	0/0	18	59	0/1	9	22	-	INTERGENIC
13	61826031	T	A	54	SNP	47	0/0	9	29	0/0	13	44	0/0	14	47	0/1	11	79	-	INTERGENIC
13	61826302	C	T	54	SNP	67	0/0	9	32	0/0	16	53	0/0	20	65	0/1	22	85	-	INTERGENIC
13	61827647	ATTT	ATT	11	INDEL	25	0/0	5	21	0/1	11	48	0/0	5	21	0/0	4	18
13	61829209	A	T	10.5	SNP	26	0/1	7	40	0/0	8	30	0/0	6	24	0/0	5	21	ENSBTAG00000018775	UPSTREAM
13	61829467	C	T	74	SNP	48	0/1	14	57	0/0	11	38	0/0	18	59	0/0	5	20	ENSBTAG00000018775	UPSTREAM
13	61829671	A	T	19	SNP	63	0/0	19	63	0/0	19	63	0/0	15	51	0/1	10	49	ENSBTAG00000018775	UPSTREAM
13	61829949	TAAA	TAA	129	INDEL	76	0/0	17	56	0/0	19	62	0/0	22	39	0/1	18	99
13	61830026	CT	CTT	48	INDEL	61	0/0	9	29	0/0	17	38	0/1	19	69	0/1	16	24
13	61830154	T	C	219	SNP	82	0/0	9	32	0/0	23	74	0/0	22	71	0/1	28	99	ENSBTAG00000018775	UPSTREAM
13	61830217	G	C	194	SNP	70	0/0	10	35	0/0	18	59	0/0	20	65	0/1	22	99	ENSBTAG00000018775	UPSTREAM
13	61830238	T	C	65	SNP	68	0/0	8	26	0/0	20	65	0/0	18	59	0/1	22	96	ENSBTAG00000018775	UPSTREAM
13	61830386	A	AACAG	999	INDEL	52	0/1	9	99	0/0	10	32	0/0	16	50	0/1	17	99
13	61830532	A	G	999	SNP	56	1/1	13	65	1/1	5	41	1/1	21	89	1/1	17	77	ENSBTAG00000018775	UPSTREAM
13	61830639	GATCATC	GATC	999	INDEL	52	0/1	10	99	0/0	8	29	0/0	23	74	0/0	11	38
13	61830805	C	G	33	SNP	69	0/1	12	64	0/0	11	38	0/0	34	99	0/0	12	41	ENSBTAG00000018775	UPSTREAM
13	61830871	TA	T	99.7	INDEL	29	0/1	5	10	0/1	7	27	0/1	12	65	0/1	5	16
13	61830882	T	G	999	SNP	34	1/1	5	40	1/1	7	46	1/1	13	64	1/1	9	52	ENSBTAG00000018775	UPSTREAM
13	61832165	G	A	219	SNP	53	0/0	4	17	0/0	18	59	0/0	11	38	0/1	20	99	ENSBTAG00000018775	INTRONIC
13	61832385	C	T	20	SNP	48	0/1	4	28	0/0	13	44	0/0	15	50	0/0	16	53	ENSBTAG00000018775	INTRONIC
13	61832466	A	C	72.6	SNP	36	0/1	4	28	0/0	11	35	0/0	11	35	0/1	10	39	ENSBTAG00000018775	INTRONIC
13	61832961	C	A	124	SNP	34	0/1	5	32	0/0	5	17	0/0	11	35	0/1	13	97	ENSBTAG00000018775	INTRONIC
13	61833128	G	A	165	SNP	86	0/0	10	35	0/0	22	71	0/0	27	46	0/1	27	99	ENSBTAG00000018775	INTRONIC
13	61833168	TAAAAA	TAAAA	39	INDEL	83	0/0	10	27	0/1	22	24	0/1	27	56	0/1	24	10
13	61833350	CT	C	70	INDEL	101	0/0	19	59	0/1	28	63	0/0	39	49	0/1	15	52
13	61833353	GTTTTT	GTTTT	49.1	INDEL	98	0/0	19	20	0/1	23	34	0/0	38	54	0/1	18	60
13	61833643	GTT	GT	11.7	INDEL	67	0/1	16	49	0/0	20	31	0/0	19	63	0/0	12	39
13	61834355	G	T	55	SNP	37	0/1	12	30	0/0	5	20	0/0	12	41	0/0	8	29	ENSBTAG00000018775	INTRONIC
13	61834558	T	A	39	SNP	59	0/0	16	53	0/0	14	47	0/0	15	50	0/1	14	70	ENSBTAG00000018775	INTRONIC
13	61834832	C	T	67.9	SNP	41	0/1	4	14	0/0	11	35	0/0	12	38	0/1	14	91	ENSBTAG00000018775	INTRONIC
13	61835288	G	A	32.1	SNP	46	0/0	4	17	0/1	8	63	0/0	25	80	0/0	9	32	ENSBTAG00000018775	INTRONIC
13	61835447	A	G	41.1	SNP	35	0/1	6	61	0/0	6	23	0/0	18	59	0/0	5	20	ENSBTAG00000018775	INTRONIC
13	61835970	C	G	231	SNP	76	0/1	22	99	0/0	20	62	0/0	17	53	0/1	17	99	ENSBTAG00000018775	INTRONIC
13	61837883	N	T	999	SNP	38	1/1	11	62	1/1	11	62	1/1	6	47	1/1	10	59	ENSBTAG00000018775	INTRONIC
13	61837884	N	C	999	SNP	38	1/1	11	62	1/1	11	62	1/1	6	47	1/1	10	59	ENSBTAG00000018775	INTRONIC
13	61837958	GAAA	GTAAA	10.2	INDEL	41	0/0	9	31	0/0	14	43	0/1	7	47	0/0	11	3
13	61839468	C	T	76	SNP	34	0/0	6	23	0/0	12	41	0/0	10	35	0/1	6	55	ENSBTAG00000018775	INTRONIC
13	61839973	A	T	99.6	SNP	51	0/1	8	65	0/0	19	59	0/0	14	44	0/1	10	72	ENSBTAG00000018775	INTRONIC
13	61840307	C	G	57	SNP	54	0/1	10	86	0/0	14	47	0/0	23	74	0/0	7	26	ENSBTAG00000018775	INTRONIC
13	61840332	ATTT	ATT	17.7	INDEL	49	0/0	11	36	0/0	12	18	0/1	18	53	0/1	8	7
13	61840972	ACTTTCTT	ACTTTCTTTCTT	999	INDEL	65	0/1	11	99	0/0	15	47	0/0	23	71	0/1	16	99
13	61840979	T	TTCTTG	357	INDEL	61	0/1	10	99	0/0	14	44	0/0	23	71	0/1	14	99
13	61841266	AAG	A	104	INDEL	56	0/1	6	37	0/1	23	99	0/0	11	33	0/1	16	8
13	61841282	GC	G	27.5	INDEL	42	0/0	5	20	0/0	14	47	0/1	9	66	0/0	14	47
13	61842427	GTTTTT	GTTTT	39.4	INDEL	54	0/1	19	40	0/1	8	44	0/0	15	11	0/0	12	38
13	61842554	C	G	93	SNP	57	0/0	18	59	0/0	10	35	0/0	16	53	0/1	13	99	ENSBTAG00000018775	INTRONIC
13	61842621	G	T	81	SNP	48	0/0	12	41	0/0	8	29	0/0	14	47	0/1	14	99	ENSBTAG00000018775	INTRONIC
13	61843399	G	T	67	SNP	103	0/0	13	44	0/0	32	99	0/0	23	74	0/1	35	98	ENSBTAG00000018775	INTRONIC
13	61843440	GAAAAAAAAAA	GAAAAAAAAA,GAAAAAAAA	90.3	INDEL	57	1/1	8	26	1/1	19	28	0/1	12	10	1/1	18	11
13	61843452	TAAAA	TAAA	120	INDEL	40	0/1	9	48	0/1	12	71	0/0	7	20	0/1	12	45
13	61843921	CT	C	79.2	INDEL	31	0/1	8	18	0/1	7	38	0/1	8	32	0/1	8	53
13	61844348	A	G	999	SNP	148	0/1	33	99	0/0	50	99	0/0	39	99	0/0	26	83	ENSBTAG00000018775	INTRONIC
13	61844385	GAAAA	GAAA	30.1	INDEL	70	0/1	12	47	0/1	24	28	0/0	19	59	0/0	15	22
13	61844395	TAATGAATG	TAATG	999	INDEL	84	0/1	21	99	0/0	23	74	0/0	23	74	0/0	17	56
13	61844992	G	T	94	SNP	75	0/0	11	24	0/0	28	89	0/0	20	65	0/1	16	99	ENSBTAG00000018775	INTRONIC
13	61845077	T	C	117	SNP	66	0/1	16	50	0/0	28	86	0/0	10	32	0/1	12	99	ENSBTAG00000018775	INTRONIC
13	61845171	T	C	187	SNP	58	0/1	12	87	0/0	23	71	0/0	12	38	0/1	11	99	ENSBTAG00000018775	INTRONIC
13	61845266	A	G	10.4	SNP	32	0/0	6	24	0/0	9	33	0/0	11	39	0/1	6	40	ENSBTAG00000018775	INTRONIC
13	61851346	A	G	167	SNP	94	0/0	10	35	0/0	32	99	0/0	28	89	0/1	24	99	ENSBTAG00000018775	INTRONIC
13	61851373	ATTTTTTTT	ATTTTTTT	57.5	INDEL	49	1/1	5	19	1/1	18	10	1/1	13	11	0/1	13	21
13	61851672	T	TA	12.7	INDEL	59	0/0	10	36	0/1	16	50	0/0	22	72	0/0	11	39
13	61851744	CTTT	CTT	43	INDEL	43	0/1	12	28	0/1	10	60	0/0	11	35	0/0	10	32
13	61851923	G	A	21	SNP	94	0/0	20	65	0/0	33	99	0/0	35	99	0/1	6	51	ENSBTAG00000018775	INTRONIC
13	61852003	C	A	11.3	SNP	95	0/1	14	41	0/0	36	99	0/0	37	99	0/0	8	30	ENSBTAG00000018775	INTRONIC
13	61852048	TAAAAAAA	TAAAAAA	55.4	INDEL	55	0/1	6	22	0/1	15	23	0/1	29	55	0/1	5	14
13	61852245	G	C	63	SNP	74	0/1	6	54	0/0	19	62	0/0	28	89	0/0	21	68	ENSBTAG00000018775	INTRONIC
13	61852269	G	A	50	SNP	68	0/1	7	53	0/0	19	62	0/0	27	86	0/0	15	50	ENSBTAG00000018775	INTRONIC
13	61852323	C	T	46	SNP	74	0/1	11	77	0/0	19	62	0/0	24	77	0/0	20	65	ENSBTAG00000018775	INTRONIC
13	61852335	A	G	26	SNP	76	0/1	13	57	0/0	20	65	0/0	23	74	0/0	20	65	ENSBTAG00000018775	INTRONIC
13	61852900	T	C	58.6	SNP	43	0/1	14	73	0/0	15	47	0/0	6	20	0/1	8	23	ENSBTAG00000018775	INTRONIC
13	61852991	T	A	15.2	SNP	38	0/1	14	45	0/0	12	42	0/0	7	27	0/0	5	21	ENSBTAG00000018775	INTRONIC
13	61853641	T	C	11.5	SNP	23	0/0	8	30	0/1	7	36	0/0	4	18	0/0	4	18	ENSBTAG00000018775	INTRONIC
13	61857915	T	C	21.9	SNP	47	0/1	11	8	0/0	7	24	0/0	18	57	0/1	11	49	ENSBTAG00000018775	INTRONIC
13	61858280	T	C	94	SNP	42	0/1	4	13	0/0	13	41	0/0	12	38	0/1	13	99	ENSBTAG00000018775	INTRONIC
13	61858972	C	G	54	SNP	39	0/0	7	26	0/0	7	26	0/0	15	50	0/1	10	85	ENSBTAG00000018775	INTRONIC
13	61859814	A	G	17.2	SNP	24	0/0	5	20	0/1	4	45	0/0	5	20	0/0	10	35	ENSBTAG00000018775	INTRONIC
13	61860195	GTTTTT	GTTTT	144	INDEL	39	0/1	4	13	0/1	19	91	0/0	6	17	0/1	10	60
13	61860900	A	G	11	SNP	35	0/1	7	9	0/1	9	37	0/0	6	21	0/0	13	42	ENSBTAG00000018775	INTRONIC
13	61861044	TTAAAGTA	TTA	211	INDEL	56	0/0	10	35	0/0	13	44	0/0	20	65	0/1	13	99
13	61861226	GTTTTT	GTTTT	63.7	INDEL	50	0/1	11	23	0/1	8	10	0/1	18	53	0/1	13	39
13	61861230	TTAT	TT	129	INDEL	51	0/1	8	10	0/1	13	86	0/1	16	64	0/1	14	30
13	61861232	ATTTTT	ATTTT	91.1	INDEL	49	0/1	9	29	0/1	10	31	0/1	15	63	0/1	15	30
13	61861272	A	C	220	SNP	104	0/1	14	59	0/0	21	65	0/0	38	99	0/1	31	99	ENSBTAG00000018775	INTRONIC
13	61861539	CCAA	CA	155	INDEL	41	0/0	8	20	0/1	8	37	0/1	16	99	0/1	9	40
13	61862002	A	G	147	SNP	99	0/0	15	50	0/0	21	68	0/0	25	80	0/1	38	99	ENSBTAG00000018775	INTRONIC
13	61862154	TTAT	TT	14.6	INDEL	47	0/0	7	27	0/1	11	52	0/0	8	30	0/0	21	69
13	61862339	T	G	999	SNP	68	1/1	12	82	1/1	20	99	1/1	19	88	1/1	17	97	ENSBTAG00000018775	INTRONIC
13	61862435	T	C	13.2	SNP	95	0/1	22	43	0/0	28	64	0/0	21	69	0/0	24	78	ENSBTAG00000018775	INTRONIC
13	61862499	CTTTT	CTTT	95.1	INDEL	35	0/1	10	41	0/1	9	41	0/1	8	49	0/1	8	26
13	61862542	T	A	999	SNP	63	1/1	20	52	0/0	16	50	0/0	13	41	0/0	14	44	ENSBTAG00000018775	INTRONIC
13	61862782	G	A	999	SNP	84	0/1	29	99	0/0	15	47	0/0	23	71	0/1	17	99	ENSBTAG00000018775	SPLICE_SITE,INTRONIC
13	61862900	CAAAAAAA	CAAAAAA	32.4	INDEL	56	0/1	18	31	0/1	8	22	0/1	19	32	0/0	11	17
13	61863165	TTTC	T	25.2	INDEL	42	0/0	14	44	0/1	8	17	0/0	12	38	0/1	8	53
13	61863246	G	A	53	SNP	80	0/0	27	86	0/0	16	53	0/0	24	77	0/1	13	84	ENSBTAG00000018775	INTRONIC
13	61863644	T	A	22.1	SNP	36	0/0	5	20	0/0	8	29	0/1	11	53	0/0	12	41	ENSBTAG00000018775	INTRONIC
13	61863822	G	A	110	SNP	69	0/1	9	54	0/0	17	53	0/0	23	71	0/1	20	93	ENSBTAG00000018775	INTRONIC
13	61864829	CTTTTT	CTTTT	82.2	INDEL	51	0/1	10	47	0/1	16	59	0/1	16	29	0/0	9	7
13	61865003	T	C	18.5	SNP	41	0/1	12	49	0/0	6	23	0/0	15	50	0/0	8	10	ENSBTAG00000018775	INTRONIC
13	61865175	G	A	124	SNP	85	0/1	24	99	0/0	18	56	0/0	31	95	0/1	12	32	ENSBTAG00000018775	INTRONIC
13	61865434	GTTTTTT	GTTTTT	15.8	INDEL	32	0/1	5	21	0/1	12	11	0/1	11	19	0/1	4	8
13	61865665	A	G	60	SNP	42	0/0	11	38	0/0	8	29	0/0	12	41	0/1	11	91	ENSBTAG00000018775	INTRONIC
13	61866767	A	G	38	SNP	56	0/1	18	69	0/0	11	38	0/0	12	41	0/0	15	50	ENSBTAG00000018775	INTRONIC
13	61866867	C	T	103	SNP	51	0/0	19	62	0/0	9	32	0/0	8	29	0/1	15	99	ENSBTAG00000018775	SPLICE_SITE,INTRONIC
13	61866953	T	C	999	SNP	39	1/1	11	58	1/1	7	46	1/1	5	40	1/1	16	73	ENSBTAG00000018775	NON_SYNONYMOUS_CODING
13	61867101	A	C	130	SNP	74	0/0	12	38	0/0	14	47	0/0	25	80	0/1	23	99	ENSBTAG00000018775	INTRONIC
13	61867358	G	A	212	SNP	64	0/1	12	86	0/0	15	47	0/0	24	74	0/1	13	99	ENSBTAG00000018775	INTRONIC
13	61867382	A	G	30	SNP	55	0/0	12	41	0/0	16	53	0/0	15	50	0/1	12	61	ENSBTAG00000018775	INTRONIC
13	61868028	G	A	60	SNP	45	0/1	7	33	0/0	20	65	0/0	11	38	0/0	7	26	ENSBTAG00000018775	INTRONIC
13	61868330	CTTTT	CTTT	45.3	INDEL	40	0/1	7	5	0/0	12	36	0/1	14	54	0/1	7	36
13	61868333	TTC	T	12.6	INDEL	38	0/0	8	26	0/0	13	41	0/1	11	15	0/1	6	42
13	61868414	CTTT	CTT	123	INDEL	50	0/1	7	64	0/1	21	77	0/1	16	36	0/0	6	17
13	61868926	G	A	333	SNP	135	0/1	10	40	0/0	27	83	0/0	53	99	0/1	45	99	ENSBTAG00000018775	INTRONIC
13	61869359	A	G	264	SNP	106	0/1	17	99	0/0	23	71	0/0	37	99	0/1	29	99	ENSBTAG00000018775	INTRONIC
13	61869846	T	C	50	SNP	45	0/0	9	32	0/0	14	47	0/0	12	41	0/1	10	68	ENSBTAG00000018775	INTRONIC
13	61869902	A	G	83.1	SNP	51	0/1	9	12	0/0	17	53	0/0	15	47	0/1	10	40	ENSBTAG00000018775	INTRONIC
13	61870152	TC	T	24.5	INDEL	40	0/0	5	20	0/0	8	29	0/1	16	63	0/0	11	38
13	61870165	A	G	35	SNP	53	0/1	6	21	0/0	11	38	0/0	20	42	0/0	16	53	ENSBTAG00000018775	INTRONIC
13	61870438	G	A	39.5	SNP	53	0/1	6	6	0/0	15	48	0/0	14	45	0/1	18	68	ENSBTAG00000018775	INTRONIC
13	61870704	GTTTTT	GTTTT	81.3	INDEL	59	0/1	11	42	0/1	10	36	0/1	21	57	0/0	17	30
13	61870774	A	C	128	SNP	106	0/0	22	71	0/0	18	59	0/0	33	99	0/1	33	99	ENSBTAG00000018775	INTRONIC
13	61870858	C	A	56	SNP	93	0/1	22	87	0/0	14	47	0/0	27	86	0/0	30	95	ENSBTAG00000018775	INTRONIC
13	61870869	C	T	90	SNP	83	0/0	21	68	0/0	12	41	0/0	26	83	0/1	24	99	ENSBTAG00000018775	INTRONIC
13	61871017	T	C	69.6	SNP	42	0/1	11	29	0/0	9	29	0/0	7	23	0/1	15	68	ENSBTAG00000018775	INTRONIC
13	61871097	GTTTTTT	GTTTTT	48	INDEL	36	0/1	10	22	0/1	8	11	0/1	7	16	0/1	11	16
13	61871132	G	A	999	SNP	59	1/1	15	93	1/1	13	87	1/1	14	90	1/1	17	99	ENSBTAG00000018775	INTRONIC
13	61871147	T	C	28	SNP	33	0/0	6	23	0/1	6	29	0/0	7	26	0/0	14	47	ENSBTAG00000018775	INTRONIC
13	61871671	G	A	14.4	SNP	109	0/1	9	40	0/0	42	99	0/0	38	99	0/1	20	11	ENSBTAG00000018775	INTRONIC
13	61871797	ATTTTTT	ATTTTT	16.6	INDEL	54	0/1	5	18	0/1	25	17	0/1	12	25	0/1	12	15
13	61872180	C	T	133	SNP	102	0/1	20	99	0/0	33	99	0/0	26	83	0/0	23	74	ENSBTAG00000018775	INTRONIC
13	61872196	TAGAG	TAGAGAG	999	INDEL	76	0/1	15	99	0/0	22	68	0/0	21	65	0/1	18	99
13	61872197	AG	AGGG	110	INDEL	75	0/1	14	99	0/0	22	68	0/0	21	65	0/1	18	45	ENSBTAG00000018775	INTRONIC
13	61872199	AG	AGACG	52.7	INDEL	68	0/1	10	86	0/0	23	71	0/0	21	65	0/1	14	11
13	61872341	ATTTTT	ATTTT	141	INDEL	61	0/1	16	59	0/1	20	61	0/1	14	41	0/1	11	42
13	61872531	A	G	148	SNP	66	0/1	16	5	0/0	18	57	0/0	8	27	0/1	24	99	ENSBTAG00000018775	INTRONIC
13	61872757	G	A	114	SNP	52	0/1	7	52	0/0	14	44	0/0	7	23	0/1	24	99	ENSBTAG00000018775	INTRONIC
13	61872841	C	T	85	SNP	49	0/0	6	23	0/0	14	47	0/0	6	23	0/1	23	99	ENSBTAG00000018775	INTRONIC
13	61872952	G	A	106	SNP	55	0/0	6	23	0/0	12	41	0/0	15	50	0/1	22	99	ENSBTAG00000018775	INTRONIC
13	61873228	GAA	GA	156	INDEL	48	0/1	4	50	0/0	13	41	0/0	12	38	0/1	19	99
13	61873415	CAAAAAA	CAAAAA	64.1	INDEL	53	0/1	5	22	0/1	16	48	0/1	19	24	0/1	13	32
13	61873553	G	C	73	SNP	100	0/0	11	38	0/0	21	68	0/0	35	99	0/1	33	99	ENSBTAG00000018775	INTRONIC
13	61873832	G	A	103	SNP	60	0/1	11	59	0/0	15	47	0/0	17	53	0/1	17	81	ENSBTAG00000018775	INTRONIC
13	61874250	G	A	169	SNP	69	0/1	9	67	0/0	16	50	0/0	27	83	0/1	17	99	ENSBTAG00000018775	INTRONIC
13	61874293	C	T	35	SNP	76	0/1	13	66	0/0	17	56	0/0	25	80	0/0	21	68	ENSBTAG00000018775	INTRONIC
13	61874697	A	G	150	SNP	96	0/1	20	42	0/0	17	56	0/0	43	99	0/0	16	53	ENSBTAG00000018775	INTRONIC
13	61874705	TAA	TAAA	25	INDEL	66	0/0	14	44	0/0	14	44	0/1	28	33	0/1	10	37
13	61876217	TGG	TGGG,TGGGG	999	INDEL	39	1/1	4	34	1/1	12	58	1/1	16	70	1/1	7	40
13	61878194	A	G	81	SNP	26	0/1	5	13	0/0	4	14	0/0	9	28	0/1	8	44	ENSBTAG00000018775	INTRONIC
13	61879560	CTTTTT	CTTTT	14.2	INDEL	46	0/0	9	18	0/0	10	10	0/1	11	52	0/0	16	15
13	61880895	CTTTT	CTTT	27.3	INDEL	50	0/1	5	38	0/0	12	13	0/0	17	35	0/1	16	25
13	61881638	T	TA	21.5	INDEL	65	0/0	5	20	0/1	31	60	0/0	17	56	0/0	12	41
13	61881642	GAAAAAAAA	GAAAAAAA	40.6	INDEL	69	0/1	5	9	0/1	32	37	0/1	19	34	0/1	13	6
13	61882030	T	C	18.1	SNP	88	0/1	8	48	0/0	30	96	0/0	34	99	0/0	16	54	ENSBTAG00000018775	INTRONIC
13	61882146	C	T	74	SNP	79	0/1	14	99	0/0	25	80	0/0	23	74	0/0	17	56	ENSBTAG00000018775	INTRONIC
13	61882324	G	A	999	SNP	103	1/1	28	99	1/1	24	99	1/1	32	99	1/1	19	99	ENSBTAG00000018775	INTRONIC
13	61882630	GAAAAAA	GAAAAA	10.5	INDEL	65	0/0	15	45	0/1	15	21	0/1	18	30	0/1	17	9
13	61883415	GAA	GA	16.3	INDEL	55	0/1	11	17	0/1	19	44	0/0	9	29	0/0	16	50
13	61884021	ATTTTT	ATTTT	33.3	INDEL	34	0/1	5	25	0/1	10	24	0/1	10	30	0/1	9	16
13	61884170	T	C	144	SNP	78	0/1	15	43	0/0	17	53	0/0	27	83	0/1	19	99	ENSBTAG00000018775	INTRONIC
13	61884241	GAAA	GAA	35	INDEL	60	0/1	10	6	0/1	14	21	0/1	22	53	0/1	14	12
13	61884388	A	G	999	SNP	77	1/1	15	99	1/1	20	99	1/1	25	99	1/1	17	99	ENSBTAG00000018775	INTRONIC
13	61884518	GAAAAAA	GAAAAA	150	INDEL	69	0/1	11	31	0/1	17	55	0/1	21	70	0/1	20	51
13	61884525	TA	T	29.1	INDEL	47	0/1	9	25	0/1	12	49	0/0	15	23	0/0	11	35
13	61884713	GTTT	GTT	17.7	INDEL	47	0/0	6	7	0/0	12	12	0/1	14	50	0/1	15	13
13	61885187	T	A	34	SNP	32	0/0	6	23	0/1	11	65	0/0	8	29	0/0	7	26	ENSBTAG00000018775	INTRONIC
13	61885327	C	T	999	SNP	38	1/1	5	40	1/1	6	43	1/1	16	73	1/1	11	58	ENSBTAG00000018775	SYNONYMOUS_CODING
13	61885446	C	T	42.5	SNP	44	0/1	7	10	0/0	6	20	0/0	20	62	0/1	11	69	ENSBTAG00000018775	3PRIME_UTR
13	61885979	CAAA	CAA	16.5	INDEL	48	0/0	10	36	0/1	8	54	0/0	15	51	0/0	15	51
13	61885981	A	G	103	SNP	49	0/0	11	38	0/0	5	20	0/0	17	56	0/1	16	24	ENSBTAG00000018775	DOWNSTREAM
13	61886799	A	G	268	SNP	125	0/1	17	99	0/0	36	99	0/0	42	99	0/1	30	99	ENSBTAG00000018775	DOWNSTREAM
13	61886952	A	G	73	SNP	121	0/1	13	99	0/0	34	99	0/0	38	99	0/0	36	99	ENSBTAG00000018775	DOWNSTREAM
13	61886992	T	G	186	SNP	118	0/0	15	50	0/0	32	99	0/0	39	99	0/1	32	99	ENSBTAG00000018775	DOWNSTREAM
13	61887099	A	G	48	SNP	110	0/1	14	79	0/0	22	71	0/0	42	99	0/0	32	99	ENSBTAG00000018775	DOWNSTREAM
13	61887519	GTTTTT	GTTTT	17.2	INDEL	42	0/1	4	11	0/1	10	12	0/1	14	33	0/1	14	20
13	61887644	ATTTTTT	ATTTTT	24.9	INDEL	40	0/1	5	16	0/0	11	18	0/1	16	54	0/0	8	9
13	61887956	CTTT	CTT	21.6	INDEL	43	0/1	8	36	0/1	8	31	0/0	16	18	0/0	11	5
13	61887970	G	A	243	SNP	58	0/1	9	86	0/0	14	44	0/0	18	56	0/1	17	99	ENSBTAG00000018775	DOWNSTREAM
13	61888139	C	T	48	SNP	72	0/1	12	79	0/0	25	80	0/0	19	62	0/0	16	53	ENSBTAG00000018775	DOWNSTREAM
13	61888217	A	G	82	SNP	78	0/1	11	99	0/0	27	86	0/0	20	65	0/0	20	65	ENSBTAG00000018775	DOWNSTREAM
13	61888309	C	T	34	SNP	62	0/1	10	65	0/0	18	59	0/0	14	47	0/0	20	65	ENSBTAG00000018775	DOWNSTREAM
13	61888486	G	A	15.8	SNP	59	0/1	8	20	0/0	22	68	0/0	20	62	0/1	9	33	ENSBTAG00000018775	DOWNSTREAM
13	61888512	G	C	89	SNP	69	0/1	12	99	0/0	21	68	0/0	22	71	0/0	14	47	ENSBTAG00000018775	DOWNSTREAM
13	61888523	A	T	89	SNP	70	0/0	13	44	0/0	21	68	0/0	22	71	0/1	14	99	ENSBTAG00000018775	DOWNSTREAM
13	61888631	A	G	49	SNP	58	0/0	8	29	0/0	17	56	0/0	23	74	0/1	10	80	ENSBTAG00000018775	DOWNSTREAM
13	61888938	C	T	13.3	SNP	34	0/0	4	18	0/0	7	27	0/0	10	36	0/1	13	43	ENSBTAG00000018775	DOWNSTREAM
13	61888992	G	A	44	SNP	41	0/0	8	29	0/0	7	26	0/0	10	35	0/1	16	75	ENSBTAG00000018775	DOWNSTREAM
13	61889041	T	C	72	SNP	47	0/1	11	63	0/0	10	35	0/0	11	38	0/0	15	50	ENSBTAG00000018775	DOWNSTREAM
13	61889061	C	T	69	SNP	43	0/1	14	79	0/0	9	32	0/0	11	38	0/0	9	32	ENSBTAG00000018775	DOWNSTREAM
13	61889178	G	C	17.1	SNP	58	0/0	18	60	0/0	13	45	0/0	16	54	0/1	11	47	ENSBTAG00000018775	DOWNSTREAM
13	61889360	C	G	304	SNP	78	0/1	23	99	0/0	17	53	0/0	24	74	0/1	14	99	ENSBTAG00000018775	DOWNSTREAM
13	61889438	C	T	124	SNP	72	0/1	16	99	0/0	11	38	0/0	32	99	0/0	13	44	ENSBTAG00000018775	DOWNSTREAM
13	61889567	C	T	139	SNP	63	0/1	11	89	0/0	13	41	0/0	25	77	0/1	14	87	ENSBTAG00000018775	DOWNSTREAM
13	61889666	G	A	93.3	SNP	52	0/1	5	3	0/0	15	49	0/0	24	76	0/1	8	82	ENSBTAG00000018775	DOWNSTREAM
13	61891546	G	T	115	SNP	84	0/1	21	99	0/0	34	99	0/0	11	38	0/0	18	59	-	INTERGENIC
13	61891580	ATTTGTCTT	ATTTGTCTTAGGACCGCCTTTGTCTT	211	INDEL	74	0/0	17	56	0/0	27	86	0/0	13	41	0/1	17	99
13	61891584	G	C	999	SNP	77	0/1	21	99	1/1	33	99	1/1	14	44	0/1	9	44	-	INTERGENIC
13	61891613	GT	G	12	INDEL	68	0/0	18	35	0/1	27	48	0/0	13	43	0/1	10	4
13	61891744	G	C	107	SNP	88	0/1	19	99	0/0	23	74	0/0	29	92	0/0	17	56	-	INTERGENIC
13	61891747	G	A	55	SNP	88	0/0	20	65	0/0	23	74	0/0	30	95	0/1	15	86	-	INTERGENIC
13	61891853	ATTTTT	ATTTT	28.7	INDEL	57	0/1	13	36	0/1	15	25	0/1	15	12	0/1	14	17
13	61892121	C	T	276	SNP	80	0/1	5	60	0/0	26	80	0/0	24	74	0/1	25	99	-	INTERGENIC
13	61892245	C	T	13.2	SNP	86	0/1	12	43	0/0	25	81	0/0	23	75	0/0	26	84	-	INTERGENIC
13	61892266	A	G	141	SNP	76	0/0	13	44	0/0	20	65	0/0	19	62	0/1	24	99	-	INTERGENIC
13	61892761	G	A	150	SNP	43	0/0	10	35	0/0	11	38	0/0	6	23	0/1	16	99	-	INTERGENIC
13	61893389	C	T	234	SNP	66	0/1	12	99	0/0	21	65	0/0	12	38	0/1	21	99	-	INTERGENIC
13	61893440	CAAA	CAAAA	18.5	INDEL	50	0/1	9	24	0/1	15	18	0/1	11	30	0/0	15	41
13	61893651	C	T	96	SNP	65	0/0	8	29	0/0	15	50	0/0	20	65	0/1	22	99	-	INTERGENIC
13	61893831	A	G	13.2	SNP	83	0/0	5	21	0/0	20	66	0/1	28	43	0/0	30	96	-	INTERGENIC
13	61893990	AGG	AG	15.7	INDEL	64	0/1	7	15	0/1	15	20	0/0	21	29	0/1	21	32
13	61894132	T	C	999	SNP	57	1/1	9	62	1/1	9	62	1/1	20	95	1/1	19	92	-	INTERGENIC
13	61894204	A	G	86	SNP	47	0/0	9	32	0/0	5	20	0/0	22	71	0/1	11	99	-	INTERGENIC
13	61894415	A	C	66	SNP	69	0/0	11	38	0/0	11	38	0/0	28	89	0/1	19	97	-	INTERGENIC
13	61894843	C	T	31	SNP	64	0/1	10	62	0/0	11	38	0/0	22	71	0/0	21	68	-	INTERGENIC
13	61894856	C	T	143	SNP	68	0/0	11	38	0/0	11	38	0/0	23	74	0/1	23	99	-	INTERGENIC
13	61894953	T	C	130	SNP	73	0/0	14	47	0/0	12	41	0/0	21	68	0/1	26	99	-	INTERGENIC
13	61894990	G	A	134	SNP	73	0/0	12	41	0/0	14	47	0/0	21	68	0/1	26	99	-	INTERGENIC
13	61895022	C	T	123	SNP	76	0/0	11	38	0/0	14	47	0/0	25	80	0/1	26	99	-	INTERGENIC
13	61895547	G	A	158	SNP	58	0/0	12	41	0/0	15	50	0/0	17	56	0/1	14	94	-	INTERGENIC
13	61895647	G	A	118	SNP	57	0/1	12	97	0/0	9	32	0/0	19	62	0/0	17	56	-	INTERGENIC
13	61895676	G	A	121	SNP	46	0/1	8	61	0/0	9	29	0/0	20	62	0/1	9	76	-	INTERGENIC
13	61895855	T	A	195	SNP	44	0/1	12	94	0/0	7	23	0/0	8	26	0/1	17	99	ENSBTAG00000014930	UPSTREAM
13	61897330	C	T	65.1	SNP	34	0/0	6	23	0/0	5	20	0/0	11	38	0/1	12	96	ENSBTAG00000014930	UPSTREAM
13	61897435	T	A	10.4	SNP	38	0/0	5	21	0/1	7	40	0/0	17	57	0/0	9	33	ENSBTAG00000014930	UPSTREAM
13	61898455	T	C	239	SNP	61	0/1	5	51	0/0	19	59	0/0	17	53	0/1	20	99	ENSBTAG00000014930	UPSTREAM
13	61898596	G	A	114	SNP	71	0/0	12	41	0/0	18	59	0/0	21	68	0/1	20	99	ENSBTAG00000014930	UPSTREAM
13	61898630	C	G	82	SNP	63	0/0	12	41	0/0	14	47	0/0	19	62	0/1	18	99	ENSBTAG00000014930	UPSTREAM
13	61898662	C	A	32	SNP	78	0/0	11	38	0/0	18	59	0/1	26	63	0/0	23	74	ENSBTAG00000014930	UPSTREAM
13	61898702	G	T	367	SNP	83	0/1	11	65	0/0	21	65	0/0	34	99	0/1	17	83	ENSBTAG00000014930	UPSTREAM
13	61898995	GT	G	24	INDEL	67	0/1	14	35	0/0	15	25	0/0	23	71	0/1	15	34
13	61899014	G	A	162	SNP	81	0/1	13	99	0/0	19	59	0/0	31	95	0/1	18	99	ENSBTAG00000014930	UPSTREAM
13	61899164	A	G	10.4	SNP	49	0/1	7	40	0/0	13	45	0/0	16	54	0/0	13	45	ENSBTAG00000014930	UPSTREAM
13	61899200	G	A	14.2	SNP	40	0/1	6	44	0/0	11	39	0/0	14	48	0/0	9	33	ENSBTAG00000014930	UPSTREAM
13	61900271	GAAA	GAA	56.1	INDEL	29	0/1	4	43	0/0	6	20	0/1	11	57	0/0	8	26
13	61900290	T	C	24.1	SNP	47	0/0	4	17	0/1	12	55	0/0	17	56	0/0	14	44	ENSBTAG00000014930	UPSTREAM
13	61903410	C	T	88	SNP	42	0/0	7	26	0/0	8	29	0/0	16	53	0/1	11	99	ENSBTAG00000014930	SPLICE_SITE,INTRONIC
13	61903478	A	G	13.2	SNP	42	0/0	9	33	0/0	9	33	0/0	10	36	0/1	14	43	ENSBTAG00000014930	SYNONYMOUS_CODING
13	61903722	AGG	AG	11.1	INDEL	23	0/1	6	43	0/1	6	12	0/0	6	21	0/0	5	18
13	61906172	C	T	50.1	SNP	33	0/0	5	17	0/0	7	26	0/0	9	32	0/1	12	81	ENSBTAG00000014930	INTRONIC
13	61906605	GCCCCCC	GCCCCC	34.4	INDEL	41	0/1	4	19	0/1	8	35	0/1	12	26	0/0	17	26
13	61906734	AGGGGG	AGGGG	30.8	INDEL	56	0/1	8	12	0/0	11	35	0/1	21	63	0/0	16	13
13	61906978	A	G	123	SNP	63	0/0	7	26	0/0	13	44	0/0	21	68	0/1	22	99	ENSBTAG00000014930	INTRONIC
13	61907204	T	C	96	SNP	86	0/0	7	26	0/0	33	99	0/0	20	43	0/1	26	99	ENSBTAG00000014930	INTRONIC
13	61907236	GT	G	39.3	INDEL	68	0/1	6	16	0/0	27	21	0/1	16	68	0/0	19	36
13	61907321	CAAA	CAAAA	42.4	INDEL	81	0/0	8	29	0/0	34	74	0/1	26	81	0/0	13	44
13	61907334	A	G	60	SNP	123	0/0	12	41	0/0	48	99	0/0	40	99	0/1	23	91	ENSBTAG00000014930	INTRONIC
13	61907406	G	A	55	SNP	143	0/0	14	47	0/0	49	99	0/0	53	99	0/1	27	86	ENSBTAG00000014930	INTRONIC
13	61907887	T	C	999	SNP	85	1/1	19	99	1/1	14	95	1/1	24	99	1/1	28	99	ENSBTAG00000014930	INTRONIC
13	61908648	T	A	14.2	SNP	46	0/1	5	44	0/0	12	42	0/0	15	51	0/0	14	48	ENSBTAG00000014930	NON_SYNONYMOUS_CODING
13	61910212	TCC	TC	37.5	INDEL	68	0/1	10	76	0/0	16	53	0/0	17	18	0/0	25	80
13	61910326	G	A	117	SNP	74	0/0	6	23	0/0	16	53	0/0	21	68	0/1	31	99	ENSBTAG00000014930	INTRONIC
13	61910338	G	A	132	SNP	69	0/0	7	26	0/0	16	53	0/0	17	56	0/1	29	99	ENSBTAG00000014930	INTRONIC
13	61910529	A	C	93	SNP	53	0/0	12	41	0/0	7	26	0/0	14	47	0/1	20	99	ENSBTAG00000014930	INTRONIC
13	61910605	ATTTT	ATTT	48.1	INDEL	31	0/1	11	49	0/0	5	17	0/0	6	20	0/1	9	44
13	61911747	C	T	24.1	SNP	22	0/0	4	17	0/0	6	23	0/0	7	26	0/1	5	53	ENSBTAG00000014930	INTRONIC
13	61917129	GGA	G	15.2	INDEL	40	0/0	8	26	0/0	6	20	0/1	17	34	0/1	9	26
13	61917227	A	G	18.1	SNP	46	0/0	6	24	0/0	8	29	0/0	22	71	0/1	10	49	ENSBTAG00000014930	DOWNSTREAM
13	61917364	A	G	61	SNP	34	0/0	6	23	0/0	10	35	0/0	9	32	0/1	9	91	ENSBTAG00000014930	DOWNSTREAM
13	61917475	T	G	115	SNP	43	0/0	6	23	0/0	8	29	0/0	12	41	0/1	17	99	ENSBTAG00000014930	DOWNSTREAM
13	61917489	A	G	999	SNP	46	1/1	7	52	1/1	9	58	1/1	13	70	1/1	17	82	ENSBTAG00000014930	DOWNSTREAM
13	61917542	A	G	97	SNP	43	0/0	6	23	0/0	7	26	0/0	12	41	0/1	18	99	ENSBTAG00000014930	DOWNSTREAM
13	61918361	A	C	34	SNP	42	0/0	5	20	0/0	9	32	0/0	15	50	0/1	13	65	ENSBTAG00000014930	DOWNSTREAM
13	61918362	A	G	48.1	SNP	41	0/0	4	17	0/0	9	32	0/0	15	50	0/1	13	79	ENSBTAG00000014930	DOWNSTREAM
13	61918492	A	G	117	SNP	51	0/0	6	23	0/0	8	29	0/0	18	59	0/1	19	99	ENSBTAG00000014930	DOWNSTREAM
13	61919476	T	C	65	SNP	71	0/0	11	38	0/0	21	68	0/0	21	68	0/1	18	96	ENSBTAG00000014930	DOWNSTREAM
13	61919476	T	C	65	SNP	71	0/0	11	38	0/0	21	68	0/0	21	68	0/1	18	96	ENSBTAG00000009206	DOWNSTREAM
13	61919507	A	T	90	SNP	69	0/0	11	38	0/0	18	59	0/0	21	68	0/1	19	99	ENSBTAG00000009206	DOWNSTREAM
13	61919507	A	T	90	SNP	69	0/0	11	38	0/0	18	59	0/0	21	68	0/1	19	99	ENSBTAG00000014930	DOWNSTREAM
13	61919955	A	G	15.1	SNP	69	0/1	10	45	0/0	10	36	0/0	32	99	0/0	17	57	ENSBTAG00000014930	DOWNSTREAM
13	61919955	A	G	15.1	SNP	69	0/1	10	45	0/0	10	36	0/0	32	99	0/0	17	57	ENSBTAG00000009206	DOWNSTREAM
13	61920038	GGA	G	34.5	INDEL	40	0/0	8	29	0/0	4	17	0/0	17	23	0/1	11	73
13	61920158	CGG	CG	31.5	INDEL	49	0/0	11	22	0/1	5	36	0/0	20	65	0/0	13	44
13	61920283	G	A	33	SNP	39	0/1	9	63	0/0	9	32	0/0	9	32	0/0	12	41	ENSBTAG00000009206	DOWNSTREAM
13	61920283	G	A	33	SNP	39	0/1	9	63	0/0	9	32	0/0	9	32	0/0	12	41	ENSBTAG00000014930	DOWNSTREAM
13	61920716	CTACTTACTT	CTACTT	74.5	INDEL	38	0/0	5	20	0/0	12	41	0/0	12	41	0/1	9	99
13	61920783	T	C	30	SNP	30	0/0	5	20	0/0	8	29	0/0	8	29	0/1	9	60	ENSBTAG00000009206	DOWNSTREAM
13	61920921	GTTT	GTT	14.5	INDEL	35	0/1	4	45	0/0	11	35	0/0	8	26	0/1	12	14
13	61920968	C	T	94	SNP	48	0/0	5	20	0/0	13	44	0/0	13	44	0/1	17	99	ENSBTAG00000009206	DOWNSTREAM
13	61920989	CCATGG	CG	211	INDEL	42	0/0	5	20	0/0	12	41	0/0	10	35	0/1	15	99
13	61921091	C	T	143	SNP	50	0/1	7	25	0/0	18	56	0/0	8	23	0/1	17	94	ENSBTAG00000009206	DOWNSTREAM
13	61921266	TCCCCC	TCCCC	56.1	INDEL	34	0/0	6	4	0/0	9	28	0/0	6	22	0/1	13	43
13	61921332	ACCC	ACCCC	10.4	INDEL	41	0/1	7	10	0/1	9	43	0/0	10	33	0/0	15	15
13	61921413	CGGG	CGG	11.8	INDEL	34	0/1	5	14	0/0	4	14	0/1	11	42	0/0	14	44
13	61921767	G	T	43	SNP	36	0/0	6	23	0/0	6	23	0/0	10	35	0/1	14	74	ENSBTAG00000009206	DOWNSTREAM
13	61922148	G	A	36	SNP	45	0/0	6	23	0/0	7	26	0/0	15	50	0/1	17	67	ENSBTAG00000009206	DOWNSTREAM
13	61922168	G	T	32	SNP	42	0/1	6	59	0/0	7	26	0/0	13	44	0/0	16	53	ENSBTAG00000009206	DOWNSTREAM
13	61922284	C	G	10.5	SNP	29	0/0	7	27	0/0	5	21	0/0	8	30	0/1	9	40	ENSBTAG00000009206	DOWNSTREAM
13	61923478	C	T	19.1	SNP	28	0/0	6	23	0/0	7	26	0/0	6	23	0/1	9	50	ENSBTAG00000009206	DOWNSTREAM
13	61923495	A	G	42	SNP	32	0/0	6	23	0/0	8	29	0/0	8	29	0/1	10	73	ENSBTAG00000009206	DOWNSTREAM
13	61923552	C	T	18.1	SNP	37	0/0	7	27	0/0	8	30	0/0	14	48	0/1	8	48	ENSBTAG00000009206	DOWNSTREAM
13	61923562	G	C	53	SNP	38	0/0	7	26	0/0	7	26	0/0	15	50	0/1	9	79	ENSBTAG00000009206	DOWNSTREAM
13	61923591	G	A	81	SNP	45	0/0	8	29	0/0	8	29	0/0	21	68	0/1	8	97	ENSBTAG00000009206	DOWNSTREAM
13	61923760	G	A	13.3	SNP	47	0/0	8	30	0/0	4	18	0/0	28	90	0/1	7	43	ENSBTAG00000031214	DOWNSTREAM
13	61923760	G	A	13.3	SNP	47	0/0	8	30	0/0	4	18	0/0	28	90	0/1	7	43	ENSBTAG00000009206	DOWNSTREAM
13	61925934	T	C	132	SNP	62	0/0	8	29	0/0	15	50	0/0	12	41	0/1	27	99	ENSBTAG00000031214	DOWNSTREAM
13	61925934	T	C	132	SNP	62	0/0	8	29	0/0	15	50	0/0	12	41	0/1	27	99	ENSBTAG00000009206	UPSTREAM
13	61926179	C	T	39.1	SNP	31	0/0	5	20	0/0	8	29	0/0	6	23	0/1	12	70	ENSBTAG00000031214	DOWNSTREAM
13	61926179	C	T	39.1	SNP	31	0/0	5	20	0/0	8	29	0/0	6	23	0/1	12	70	ENSBTAG00000009206	UPSTREAM
13	61926213	A	T	79.5	SNP	28	1/1	6	10	0/0	5	17	0/0	9	29	0/0	8	26	ENSBTAG00000031214	DOWNSTREAM
13	61926213	A	T	79.5	SNP	28	1/1	6	10	0/0	5	17	0/0	9	29	0/0	8	26	ENSBTAG00000009206	UPSTREAM
13	61926884	G	A	20.1	SNP	36	0/0	6	23	0/0	6	23	0/0	10	35	0/1	14	51	ENSBTAG00000031214	DOWNSTREAM
13	61926884	G	A	20.1	SNP	36	0/0	6	23	0/0	6	23	0/0	10	35	0/1	14	51	ENSBTAG00000009206	UPSTREAM
13	61927079	G	A	50	SNP	47	0/0	6	23	0/0	6	23	0/0	18	59	0/1	17	81	ENSBTAG00000031214	DOWNSTREAM
13	61927079	G	A	50	SNP	47	0/0	6	23	0/0	6	23	0/0	18	59	0/1	17	81	ENSBTAG00000009206	UPSTREAM
13	61927082	T	C	57	SNP	49	0/0	6	23	0/0	7	26	0/0	18	59	0/1	18	88	ENSBTAG00000031214	DOWNSTREAM
13	61927082	T	C	57	SNP	49	0/0	6	23	0/0	7	26	0/0	18	59	0/1	18	88	ENSBTAG00000009206	UPSTREAM
13	61927204	TAAAAA	TAAAA	46.9	INDEL	35	0/1	7	5	0/1	4	10	0/1	10	30	0/1	14	59
13	61927248	G	C	123	SNP	47	0/0	8	29	0/0	9	32	0/0	13	44	0/1	17	99	ENSBTAG00000031214	DOWNSTREAM
13	61927248	G	C	123	SNP	47	0/0	8	29	0/0	9	32	0/0	13	44	0/1	17	99	ENSBTAG00000009206	UPSTREAM
13	61927390	A	T	23	SNP	36	0/0	11	38	0/0	6	23	0/0	8	29	0/1	11	54	ENSBTAG00000031214	DOWNSTREAM
13	61927390	A	T	23	SNP	36	0/0	11	38	0/0	6	23	0/0	8	29	0/1	11	54	ENSBTAG00000009206	UPSTREAM
13	61927517	T	A	13.3	SNP	28	0/0	10	36	0/0	4	18	0/0	8	30	0/1	6	43	ENSBTAG00000031214	DOWNSTREAM
13	61927517	T	A	13.3	SNP	28	0/0	10	36	0/0	4	18	0/0	8	30	0/1	6	43	ENSBTAG00000009206	UPSTREAM
13	61928487	C	T	23.1	SNP	47	0/0	5	20	0/0	16	53	0/0	13	44	0/1	13	54	ENSBTAG00000031214	DOWNSTREAM
13	61928487	C	T	23.1	SNP	47	0/0	5	20	0/0	16	53	0/0	13	44	0/1	13	54	ENSBTAG00000009206	UPSTREAM
13	61930611	T	C	186	SNP	68	0/0	14	47	0/0	17	56	0/0	22	71	0/1	15	99	ENSBTAG00000031214	INTRONIC
13	61930611	T	C	186	SNP	68	0/0	14	47	0/0	17	56	0/0	22	71	0/1	15	99	ENSBTAG00000009206	UPSTREAM
13	61930688	TC	TCC	34.6	INDEL	50	0/1	10	45	0/0	14	41	0/1	11	29	0/1	15	14
13	61930884	A	G	50.6	SNP	63	0/1	12	29	0/0	16	50	0/0	18	56	0/1	17	59	ENSBTAG00000031214	INTRONIC
13	61931071	C	A	72	SNP	62	0/0	20	65	0/0	15	50	0/0	13	44	0/1	14	99	ENSBTAG00000031214	INTRONIC
13	61931119	C	G	129	SNP	73	0/0	22	71	0/0	19	62	0/0	17	56	0/1	15	99	ENSBTAG00000031214	INTRONIC
13	61931153	C	CG	18.2	INDEL	50	0/0	14	47	0/0	10	35	0/1	12	56	0/0	14	8
13	61931208	A	G	106	SNP	91	0/0	22	71	0/0	20	65	0/0	20	65	0/1	29	99	ENSBTAG00000031214	SYNONYMOUS_CODING
13	61931241	AAGGAG	AAGGAGGAG	211	INDEL	103	0/0	18	59	0/0	27	86	0/0	25	80	0/1	33	99
13	61931254	A	G	139	SNP	114	0/0	19	62	0/0	30	95	0/0	28	89	0/1	37	99	ENSBTAG00000031214	NON_SYNONYMOUS_CODING
13	61931401	A	G	152	SNP	139	0/0	20	65	0/0	35	99	0/0	41	99	0/1	43	99	ENSBTAG00000031214	INTRONIC
13	61931406	AGGGGG	AGGGG	39	INDEL	100	0/0	11	35	0/1	26	27	0/1	32	57	0/0	31	75
13	61931409	G	C	122	SNP	91	0/0	12	38	0/0	21	68	0/0	21	68	0/1	37	33	ENSBTAG00000031214	INTRONIC
13	61931562	C	G	91	SNP	78	0/0	10	35	0/0	24	77	0/0	22	68	0/1	22	99	ENSBTAG00000031214	INTRONIC
13	61931629	CGGGGG	CGGGG	29.1	INDEL	45	0/1	8	15	0/1	11	10	0/1	12	18	0/1	14	46
13	61931660	T	C	56	SNP	51	0/0	8	29	0/0	11	38	0/0	15	50	0/1	17	87	ENSBTAG00000031214	INTRONIC
13	61932344	T	G	21.1	SNP	29	0/0	4	17	0/0	5	20	0/0	9	32	0/1	11	52	ENSBTAG00000031214	INTRONIC
13	61932347	TGAG	TCGAG	40.1	INDEL	24	0/1	4	28	0/1	5	57	0/0	8	26	0/0	7	20
13	61933268	GAGA	GAGAAGA	211	INDEL	80	0/0	11	38	0/0	21	68	0/0	22	71	0/1	26	99
13	61933318	T	C	28	SNP	76	0/1	11	59	0/0	19	62	0/0	15	50	0/0	31	98	ENSBTAG00000031214	INTRONIC
13	61933392	G	A	84	SNP	70	0/0	11	38	0/0	16	53	0/0	15	50	0/1	28	99	ENSBTAG00000031214	INTRONIC
13	61934323	CGGGGG	CGGGG	160	INDEL	54	0/1	13	53	0/1	9	47	0/1	16	50	0/1	16	70
13	61934346	G	A	64	SNP	80	0/1	18	95	0/0	12	41	0/0	21	68	0/0	29	92	ENSBTAG00000031214	INTRONIC
13	61934419	C	A	75	SNP	80	0/0	15	50	0/0	17	56	0/0	24	77	0/1	24	99	ENSBTAG00000031214	INTRONIC
13	61934539	A	G	53	SNP	101	0/0	18	59	0/0	24	77	0/0	26	83	0/1	33	84	ENSBTAG00000031214	INTRONIC
13	61934663	A	G	133	SNP	99	0/0	17	56	0/0	23	74	0/0	29	92	0/1	30	99	ENSBTAG00000031214	INTRONIC
13	61935432	G	A	72	SNP	71	0/0	10	35	0/0	30	95	0/0	16	53	0/1	15	99	ENSBTAG00000031214	INTRONIC
13	61935683	G	A	87	SNP	72	0/0	12	41	0/0	11	38	0/0	23	74	0/1	26	99	ENSBTAG00000031214	INTRONIC
13	61935838	G	A	219	SNP	83	0/0	10	35	0/0	10	35	0/0	28	89	0/1	35	99	ENSBTAG00000031214	INTRONIC
13	61935841	C	T	999	SNP	77	0/0	10	25	1/1	8	23	1/1	25	74	0/1	34	99	ENSBTAG00000031214	INTRONIC
13	61935882	G	C	330	SNP	67	0/1	9	58	0/0	6	20	0/0	22	68	0/1	30	99	ENSBTAG00000031214	INTRONIC
13	61936649	C	T	107	SNP	99	0/0	15	50	0/0	30	95	0/0	31	98	0/1	23	99	ENSBTAG00000031214	INTRONIC
13	61936774	T	C	164	SNP	87	0/0	14	47	0/0	23	74	0/0	26	83	0/1	24	99	ENSBTAG00000031214	INTRONIC
13	61936944	AGGGGGGGGGG	AGGGGGGGG,AGGGGGGGGG,AGGGGGGG	120	INDEL	40	1/1	11	10	1/1	9	21	1/1	11	24	1/1	9	19	ENSBTAG00000031214	INTRONIC
13	61936944	AGGGGGGGGGG	AGGGGGGGG,AGGGGGGGGG,AGGGGGGG	120	INDEL	40	1/1	11	10	1/1	9	21	1/1	11	24	1/1	9	19	ENSBTAG00000009005	DOWNSTREAM
13	61937041	G	A	114	SNP	78	0/1	17	41	0/0	13	44	0/0	22	71	0/0	26	83	ENSBTAG00000031214	INTRONIC
13	61937041	G	A	114	SNP	78	0/1	17	41	0/0	13	44	0/0	22	71	0/0	26	83	ENSBTAG00000009005	DOWNSTREAM
13	61937217	T	C	52	SNP	68	0/0	9	32	0/0	22	71	0/0	15	50	0/1	22	83	ENSBTAG00000031214	INTRONIC
13	61937217	T	C	52	SNP	68	0/0	9	32	0/0	22	71	0/0	15	50	0/1	22	83	ENSBTAG00000009005	DOWNSTREAM
13	61939501	TGGGGG	TGGGG	36.6	INDEL	27	0/0	5	14	0/1	7	18	0/1	9	26	0/1	6	24
13	61940623	G	A	19.2	SNP	31	0/0	4	17	0/0	12	41	0/0	5	20	0/1	10	50	ENSBTAG00000031214	UPSTREAM
13	61940623	G	A	19.2	SNP	31	0/0	4	17	0/0	12	41	0/0	5	20	0/1	10	50	ENSBTAG00000009005	DOWNSTREAM
13	61941153	TAAAAAA	TAAAAA	17.5	INDEL	45	0/1	5	4	0/0	10	14	0/1	13	44	0/1	17	19
13	61942568	C	G	91	SNP	56	0/0	13	44	0/0	13	44	0/0	16	53	0/1	14	84	ENSBTAG00000031214	UPSTREAM
13	61942568	C	G	91	SNP	56	0/0	13	44	0/0	13	44	0/0	16	53	0/1	14	84	ENSBTAG00000009005	INTRONIC
13	61942802	A	T	18.1	SNP	27	0/1	6	40	0/0	8	29	0/0	7	26	0/0	6	23	ENSBTAG00000031214	UPSTREAM
13	61942802	A	T	18.1	SNP	27	0/1	6	40	0/0	8	29	0/0	7	26	0/0	6	23	ENSBTAG00000009005	INTRONIC
13	61943531	C	CAGGCATT	211	INDEL	78	0/0	15	50	0/0	9	32	0/0	22	71	0/1	32	99
13	61943723	T	C	147	SNP	126	0/0	19	62	0/0	15	50	0/0	31	98	0/1	61	99	ENSBTAG00000009005	INTRONIC
13	61943925	C	G	219	SNP	68	0/0	7	26	0/0	13	44	0/0	22	71	0/1	26	99	ENSBTAG00000009005	INTRONIC
13	61944123	G	A	184	SNP	54	0/0	7	26	0/0	8	29	0/0	16	53	0/1	23	99	ENSBTAG00000009005	INTRONIC
13	61944218	G	A	66	SNP	50	0/0	8	29	0/0	10	35	0/0	14	47	0/1	18	97	ENSBTAG00000009005	INTRONIC
13	61944373	C	G	56	SNP	47	0/0	7	26	0/0	9	32	0/0	12	41	0/1	19	87	ENSBTAG00000009005	INTRONIC
13	61944394	C	A	55	SNP	46	0/0	7	26	0/0	9	32	0/0	12	41	0/1	18	86	ENSBTAG00000009005	INTRONIC
13	61945116	C	A	46.1	SNP	32	0/0	4	17	0/0	6	23	0/0	14	47	0/1	8	40	ENSBTAG00000009005	INTRONIC
13	61945241	T	C	27.1	SNP	28	0/0	5	20	0/0	6	23	0/0	8	29	0/1	9	58	ENSBTAG00000009005	INTRONIC
13	61945466	G	C	38.2	SNP	27	0/0	4	17	0/0	5	20	0/0	13	44	0/1	5	20	ENSBTAG00000009005	INTRONIC
13	61947110	C	T	83	SNP	50	0/0	8	29	0/0	11	38	0/0	10	35	0/1	21	99	ENSBTAG00000009005	INTRONIC
13	61947252	A	G	110	SNP	57	0/0	6	23	0/0	11	38	0/0	10	35	0/1	30	99	ENSBTAG00000009005	INTRONIC
13	61947384	C	T	136	SNP	85	0/0	8	29	0/0	15	50	0/0	22	71	0/1	40	99	ENSBTAG00000009005	INTRONIC
13	61947481	G	T	83	SNP	60	0/0	10	35	0/0	11	38	0/0	15	50	0/1	24	99	ENSBTAG00000009005	INTRONIC
13	61947637	A	G	183	SNP	53	0/0	11	38	0/0	11	38	0/0	14	47	0/1	17	99	ENSBTAG00000009005	INTRONIC
13	61948034	C	A	11.4	SNP	38	0/1	6	41	0/0	5	21	0/0	13	45	0/0	14	48	ENSBTAG00000009005	INTRONIC
13	61948039	C	T	52	SNP	45	0/0	7	26	0/0	11	38	0/0	13	44	0/1	14	83	ENSBTAG00000009005	INTRONIC
13	61948061	C	T	56	SNP	48	0/0	8	29	0/0	10	35	0/0	14	47	0/1	16	87	ENSBTAG00000009005	INTRONIC
13	61948285	C	T	77	SNP	78	0/0	14	47	0/0	21	68	0/0	26	83	0/1	17	99	ENSBTAG00000009005	INTRONIC
13	61948345	A	G	49	SNP	88	0/0	18	59	0/0	27	86	0/0	27	86	0/1	16	80	ENSBTAG00000009005	INTRONIC
13	61948367	CTTTTTT	CTTTTT	33.9	INDEL	47	0/1	6	28	0/1	15	21	0/1	17	34	0/0	9	9
13	61948374	GTTTT	GTTT	24.5	INDEL	45	0/1	8	57	0/0	18	22	0/0	11	38	0/0	8	29
13	61948476	A	C	144	SNP	76	0/0	15	50	0/0	24	77	0/0	21	68	0/1	16	99	ENSBTAG00000009005	INTRONIC
13	61948703	C	T	62.1	SNP	44	0/0	4	17	0/0	11	38	0/0	15	50	0/1	14	91	ENSBTAG00000009005	INTRONIC
13	61948767	G	A	23.1	SNP	37	0/0	5	20	0/0	6	23	0/0	15	50	0/1	11	54	ENSBTAG00000009005	INTRONIC
13	61948854	C	A	70	SNP	31	0/0	7	26	0/0	5	20	0/0	10	35	0/1	9	99	ENSBTAG00000009005	INTRONIC
13	61949043	A	G	10.4	SNP	35	0/0	7	27	0/0	7	27	0/0	13	45	0/1	8	40	ENSBTAG00000009005	INTRONIC
13	61949520	T	C	45	SNP	68	0/0	7	26	0/0	12	41	0/0	23	52	0/1	26	76	ENSBTAG00000009005	INTRONIC
13	61949582	G	T	104	SNP	64	0/0	7	26	0/0	18	59	0/0	18	59	0/1	21	99	ENSBTAG00000009005	INTRONIC
13	61949657	AGGGG	AGGG	10.9	INDEL	51	0/0	4	18	0/1	15	48	0/0	13	45	0/0	19	35
13	61949855	A	T	36.1	SNP	37	0/0	4	17	0/0	14	47	0/0	12	41	0/1	7	67	ENSBTAG00000009005	INTRONIC
13	61952374	GAA	GAAA	11.8	INDEL	96	0/0	19	35	0/0	21	69	0/1	28	49	0/0	28	27
13	61952379	CAAA	CAAAA	17.6	INDEL	95	0/0	18	59	0/0	19	62	0/1	32	56	0/0	26	22
13	61952877	G	C	56	SNP	74	0/0	19	62	0/0	17	56	0/0	17	56	0/1	21	87	ENSBTAG00000009005	UPSTREAM
13	61952989	G	A	46	SNP	32	0/0	9	32	0/0	8	29	0/0	7	26	0/1	8	66	ENSBTAG00000009005	UPSTREAM
13	61953970	A	G	17.1	SNP	37	0/1	9	47	0/0	11	39	0/0	7	27	0/0	10	36	ENSBTAG00000009005	UPSTREAM
13	61953970	A	G	17.1	SNP	37	0/1	9	47	0/0	11	39	0/0	7	27	0/0	10	36	ENSBTAG00000005937	UPSTREAM
13	61953989	C	T	45	SNP	40	0/0	9	32	0/0	13	44	0/0	8	29	0/1	10	76	ENSBTAG00000009005	UPSTREAM
13	61953989	C	T	45	SNP	40	0/0	9	32	0/0	13	44	0/0	8	29	0/1	10	76	ENSBTAG00000005937	UPSTREAM
13	61954022	T	G	86	SNP	42	0/0	9	32	0/0	14	47	0/0	11	38	0/1	8	79	ENSBTAG00000005937	UPSTREAM
13	61954022	T	G	86	SNP	42	0/0	9	32	0/0	14	47	0/0	11	38	0/1	8	79	ENSBTAG00000009005	UPSTREAM
13	61954299	G	A	16.1	SNP	51	0/1	5	46	0/0	21	69	0/0	16	54	0/0	9	33	ENSBTAG00000005937	UPSTREAM
13	61954299	G	A	16.1	SNP	51	0/1	5	46	0/0	21	69	0/0	16	54	0/0	9	33	ENSBTAG00000009005	UPSTREAM
13	61954313	GGG	GGGAATTAAGG	116	INDEL	43	0/0	6	23	0/0	14	47	0/0	13	44	0/1	10	99
13	61955507	C	T	66.1	SNP	31	0/0	4	17	0/0	13	44	0/0	9	32	0/1	5	36	ENSBTAG00000005937	UPSTREAM
13	61955560	G	T	22.1	SNP	38	0/0	5	20	0/0	14	47	0/0	14	47	0/1	5	52	ENSBTAG00000005937	UPSTREAM
13	61955822	G	A	57	SNP	52	0/0	8	29	0/0	16	53	0/0	21	68	0/1	7	63	ENSBTAG00000005937	UPSTREAM
13	61956448	T	C	48	SNP	54	0/0	8	29	0/0	12	41	0/0	23	74	0/1	11	79	ENSBTAG00000005937	UPSTREAM
13	61956569	A	G	188	SNP	66	0/0	5	20	0/0	21	68	0/0	25	80	0/1	15	99	ENSBTAG00000005937	UPSTREAM
13	61956811	A	C	53	SNP	50	0/0	5	20	0/0	13	44	0/0	13	44	0/1	19	84	ENSBTAG00000005937	UPSTREAM
13	61957582	C	T	68	SNP	52	0/0	17	56	0/0	6	23	0/0	20	65	0/1	9	85	ENSBTAG00000005937	UPSTREAM
13	61957609	C	T	89.6	SNP	57	0/1	17	40	0/0	9	29	0/0	22	68	0/1	9	79	ENSBTAG00000005937	UPSTREAM
13	61957654	ATTTTTT	ATTTTT	21.6	INDEL	49	0/1	16	60	0/0	9	15	0/0	16	36	0/0	8	29
13	61957689	T	C	24	SNP	59	0/0	16	53	0/0	15	23	0/0	20	38	0/1	8	55	ENSBTAG00000005937	UPSTREAM
13	61957747	G	A	63	SNP	66	0/0	19	62	0/0	17	56	0/0	19	62	0/1	11	94	ENSBTAG00000005937	UPSTREAM
13	61957845	A	G	116	SNP	76	0/0	17	56	0/0	19	62	0/0	24	77	0/1	16	99	ENSBTAG00000005937	UPSTREAM
13	61957891	T	C	55	SNP	81	0/0	20	65	0/0	18	59	0/0	24	48	0/1	19	86	ENSBTAG00000005937	UPSTREAM
13	61958139	C	T	53	SNP	87	0/0	19	62	0/0	16	53	0/0	32	99	0/1	20	84	ENSBTAG00000005937	UPSTREAM
13	61958173	G	A	218	SNP	87	0/1	18	81	0/0	19	59	0/0	34	99	0/1	16	68	ENSBTAG00000005937	UPSTREAM
13	61958247	T	C	115	SNP	101	0/1	16	99	0/0	26	83	0/0	37	99	0/0	22	71	ENSBTAG00000005937	UPSTREAM
13	61958390	GAA	GA	12.9	INDEL	81	0/1	20	7	0/1	15	36	0/0	25	53	0/1	21	20
13	61958650	T	A	41	SNP	65	0/0	15	50	0/0	15	50	0/0	18	59	0/1	17	72	ENSBTAG00000005937	UPSTREAM
13	61958947	C	T	116	SNP	70	0/1	13	68	0/0	13	41	0/0	28	86	0/1	16	85	ENSBTAG00000005937	INTRONIC
13	61959032	GAA	GA	46.4	INDEL	52	0/0	10	35	0/1	9	85	0/0	18	59	0/0	15	50
13	61959061	TA	T	36.6	INDEL	50	0/1	11	75	0/0	11	15	0/0	16	18	0/0	12	41
13	61959231	G	A	31	SNP	54	0/0	14	47	0/0	13	44	0/0	16	53	0/1	11	62	ENSBTAG00000005937	INTRONIC
[truncated: 9,359 more rows]
