# Supplementary material for: C-Nap1 mutation affects centriole cohesion and is associated with a Seckel-like syndrome in cattle
Source: Nat Commun. 2015 Apr 23;6:6894. doi: 10.1038/ncomms7894 (PMC4423223; doi:10.1038/ncomms7894)
Supplement: Supplementary Data 2 — List of 205 variants predicted to impact gene transcription or protein structure, based on Ensembl functional annotations. Columns provide all relevant information, such as chromosome number (CHROM), Position (POS in bp), Reference and alternative allele (REF and ALT), variant quality (QUAL) and type (TYPE), global read depth at the position (DP_all) as well as genotype (GT), read depth (DP) and genotype quality (GQ) for each sample. Ensembl gene name (Gene) and predicted impact of the variant (Consequence) are also shown. [file ncomms7894-s3.xlsx]

## Sheet: Supplementary Data File 2
Supplementary Data File 2: List of 205 variants predicted to impact gene transcription or protein structure, based on Ensembl functional annotations
CHROM	POS	REF	ALT	QUAL	TYPE	DP_all	11254 GT	11254 DP	11254 GQ	20543 GT	20543 DP	20543 GQ	20891 GT	20891 DP	20891 GQ	20892 GT	20892 DP	20892 GQ	Gene	Consequence
13	61501580	A	T	999	SNP	79	0/1	10	63	1/1	19	59	1/1	28	86	0/1	21	99	ENSBTAG00000048009	STOP_GAINED
13	61532070	T	C	315	SNP	84	0/1	14	65	0/0	29	89	0/0	18	56	0/1	22	99	ENSBTAG00000003364	NON_SYNONYMOUS_CODING
13	61532151	G	A	92	SNP	84	0/1	11	65	0/0	30	95	0/0	19	62	0/0	24	77	ENSBTAG00000003364	SPLICE_SITE,INTRONIC
13	61532154	C	T	124	SNP	87	0/1	11	64	0/0	29	92	0/0	21	68	0/0	25	80	ENSBTAG00000003364	SPLICE_SITE,INTRONIC
13	61533423	G	A	84	SNP	71	0/1	16	99	0/0	17	56	0/0	18	59	0/0	20	65	ENSBTAG00000003364	5PRIME_UTR
13	61562158	T	G	999	SNP	59	0/0	16	40	1/1	12	38	1/1	10	32	1/1	20	62	ENSBTAG00000027384	NON_SYNONYMOUS_CODING
13	61572887	G	A	175	SNP	67	1/1	10	25	0/0	20	59	0/0	14	41	0/1	19	72	ENSBTAG00000027383	3PRIME_UTR
13	61573051	T	A	999	SNP	75	0/0	10	22	1/1	27	83	1/1	15	47	1/1	22	68	ENSBTAG00000027383	NON_SYNONYMOUS_CODING
13	61584406	C	A	999	SNP	55	0/0	11	25	1/1	9	29	1/1	12	38	1/1	23	71	ENSBTAG00000020555	5PRIME_UTR
13	61584418	C	G	83	SNP	60	0/0	13	44	0/0	10	35	0/0	15	50	0/1	22	99	ENSBTAG00000020555	5PRIME_UTR
13	61584445	T	C	95	SNP	71	0/0	11	38	0/0	12	41	0/0	23	74	0/1	25	99	ENSBTAG00000020555	5PRIME_UTR
13	61584514	T	A	12.3	SNP	67	0/0	12	42	0/1	13	42	0/0	25	81	0/0	17	57	ENSBTAG00000020555	NON_SYNONYMOUS_CODING
13	61584547	C	G	40	SNP	64	0/0	9	32	0/0	11	38	0/0	22	71	0/1	14	71	ENSBTAG00000020555	SPLICE_SITE,INTRONIC
13	61595572	G	A	999	SNP	98	1/1	20	52	0/0	21	65	0/0	37	99	0/0	19	59	ENSBTAG00000020555	NON_SYNONYMOUS_CODING
13	61628279	G	T	42	SNP	31	0/0	5	20	0/0	7	26	0/0	11	38	0/1	8	73	ENSBTAG00000014176	NON_SYNONYMOUS_CODING
13	61675604	T	C	68	SNP	65	0/0	8	29	0/0	18	59	0/0	21	68	0/1	18	99	ENSBTAG00000008840	SPLICE_SITE,INTRONIC
13	61745578	C	G	24	SNP	31	0/1	4	47	0/0	6	23	0/0	8	29	0/0	13	44	ENSBTAG00000016171	5PRIME_UTR
13	61862782	G	A	999	SNP	85	0/1	29	99	0/0	15	47	0/0	23	71	0/1	17	99	ENSBTAG00000018775	SPLICE_SITE,INTRONIC
13	61866867	C	T	103	SNP	51	0/0	19	62	0/0	9	32	0/0	8	29	0/1	15	99	ENSBTAG00000018775	SPLICE_SITE,INTRONIC
13	61866953	T	C	999	SNP	46	1/1	11	58	1/1	7	46	1/1	5	40	1/1	16	73	ENSBTAG00000018775	NON_SYNONYMOUS_CODING
13	61885446	C	T	42.5	SNP	48	0/1	7	10	0/0	6	20	0/0	20	62	0/1	11	69	ENSBTAG00000018775	3PRIME_UTR
13	61903410	C	T	88	SNP	42	0/0	7	26	0/0	8	29	0/0	16	53	0/1	11	99	ENSBTAG00000014930	SPLICE_SITE,INTRONIC
13	61908648	T	A	14.2	SNP	46	0/1	5	44	0/0	12	42	0/0	15	51	0/0	14	48	ENSBTAG00000014930	NON_SYNONYMOUS_CODING
13	61931254	A	G	139	SNP	116	0/0	19	62	0/0	30	95	0/0	28	89	0/1	37	99	ENSBTAG00000031214	NON_SYNONYMOUS_CODING
13	61975240	C	T	102	SNP	53	0/0	7	26	0/0	12	41	0/0	16	53	0/1	18	99	ENSBTAG00000005937	SPLICE_SITE,INTRONIC
13	62008279	A	G	132	SNP	78	0/0	4	17	0/0	21	65	0/0	23	74	0/1	30	99	ENSBTAG00000009743	3PRIME_UTR
13	62008385	G	A	286	SNP	79	0/1	6	60	0/0	20	62	0/0	26	80	0/1	27	99	ENSBTAG00000009743	3PRIME_UTR
13	62008561	G	T	69	SNP	57	0/0	10	35	0/0	13	44	0/0	15	50	0/1	18	99	ENSBTAG00000009743	3PRIME_UTR
13	62008739	A	C	17.2	SNP	38	0/0	7	26	0/0	4	18	0/0	14	47	0/1	12	48	ENSBTAG00000009743	3PRIME_UTR
13	62010023	G	A	13.2	SNP	67	0/0	10	36	0/0	15	51	0/0	13	45	0/1	24	43	ENSBTAG00000009743	SPLICE_SITE,INTRONIC
13	62014936	G	T	67.1	SNP	33	0/0	4	17	0/0	7	26	0/0	10	35	0/1	12	98	ENSBTAG00000009743	5PRIME_UTR
13	62014954	T	C	22.1	SNP	35	0/0	4	17	0/0	8	29	0/0	10	35	0/1	13	53	ENSBTAG00000009743	5PRIME_UTR
13	62137757	G	A	36.1	SNP	40	0/1	5	21	0/0	12	41	0/0	5	20	0/0	18	59	ENSBTAG00000007932	NON_SYNONYMOUS_CODING
13	62151390	G	A	999	SNP	46	1/1	20	92	1/1	9	59	1/1	9	59	1/1	8	56	ENSBTAG00000007932	3PRIME_UTR
13	62217099	G	A	999	SNP	33	0/0	5	10	1/1	4	11	1/1	11	32	0/1	12	84	ENSBTAG00000001015	3PRIME_UTR
13	62249171	C	A	16.2	SNP	41	0/1	6	47	0/0	4	18	0/0	9	32	0/0	21	68	ENSBTAG00000016231	NON_SYNONYMOUS_CODING
13	62258204	C	A	20.9	SNP	66	0/1	6	15	0/1	26	43	0/0	16	50	0/0	18	56	ENSBTAG00000016231	3PRIME_UTR
13	62312143	G	A	104	SNP	75	1/1	8	16	0/0	20	62	0/0	28	86	0/0	19	59	ENSBTAG00000003215	5PRIME_UTR
13	62327796	T	A	14.2	SNP	59	0/0	8	30	0/0	11	39	0/1	16	44	0/0	23	49	ENSBTAG00000003215	3PRIME_UTR
13	62328388	G	A	43	SNP	82	0/1	9	73	0/0	22	71	0/0	15	50	0/0	35	99	ENSBTAG00000003215	3PRIME_UTR
13	62329214	A	G	37	SNP	79	0/1	17	68	0/0	23	74	0/0	16	53	0/0	21	68	ENSBTAG00000003215	3PRIME_UTR
13	62330025	C	G	999	SNP	81	1/1	20	65	1/1	19	62	1/1	21	68	0/1	20	99	ENSBTAG00000003215	3PRIME_UTR
13	62330249	C	T	999	SNP	81	1/1	20	65	1/1	16	53	1/1	15	50	0/1	30	99	ENSBTAG00000003215	3PRIME_UTR
13	62330291	T	C	999	SNP	72	1/1	15	50	1/1	13	44	1/1	13	44	0/1	27	99	ENSBTAG00000003215	3PRIME_UTR
13	62330723	C	T	999	SNP	66	1/1	13	44	1/1	11	38	1/1	19	62	0/1	22	22	ENSBTAG00000003215	3PRIME_UTR
13	62406051	T	C	143	SNP	89	0/0	8	29	0/1	42	99	0/0	19	62	0/0	19	62	ENSBTAG00000031402	ESSENTIAL_SPLICE_SITE
13	62409859	G	A	35	SNP	41	0/1	5	36	0/0	7	26	0/0	11	38	0/0	16	53	ENSBTAG00000031402	NON_SYNONYMOUS_CODING
13	62411609	T	A	13.2	SNP	40	0/0	8	30	0/1	9	43	0/0	6	24	0/0	17	57	ENSBTAG00000031402	NON_SYNONYMOUS_CODING
13	62411665	C	A	44	SNP	38	0/0	7	26	0/0	9	32	0/1	7	75	0/0	15	50	ENSBTAG00000031402	NON_SYNONYMOUS_CODING
13	62715051	A	G	999	SNP	75	1/1	16	98	1/1	13	89	1/1	25	99	1/1	21	99	ENSBTAG00000003901	NON_SYNONYMOUS_CODING
13	62715097	C	A	999	SNP	74	1/1	10	70	1/1	12	76	1/1	16	88	1/1	12	76	ENSBTAG00000003901	NON_SYNONYMOUS_CODING,SPLICE_SITE
13	62719429	C	A	19.1	SNP	53	0/0	6	23	0/0	9	32	0/1	13	50	0/0	25	80	ENSBTAG00000003901	NON_SYNONYMOUS_CODING
13	62824050	C	T	207	SNP	49	0/1	8	43	0/0	8	26	0/0	10	32	0/1	20	99	ENSBTAG00000013056	NON_SYNONYMOUS_CODING
13	62834155	T	A	19	SNP	52	0/0	11	39	0/1	7	49	0/0	17	54	0/0	13	45	ENSBTAG00000013056	STOP_GAINED
13	62837736	G	A	128	SNP	63	0/1	12	55	0/0	13	44	0/0	23	74	0/0	15	50	ENSBTAG00000013056	SPLICE_SITE,INTRONIC
13	62843212	G	A	999	SNP	47	0/1	7	32	1/1	7	23	1/1	15	47	0/1	16	68	ENSBTAG00000013056	5PRIME_UTR
13	62843224	C	A	999	SNP	51	0/1	8	55	1/1	9	29	1/1	17	53	0/1	17	99	ENSBTAG00000013056	5PRIME_UTR
13	62879863	A	G	999	SNP	48	1/1	8	47	1/1	11	56	1/1	21	86	1/1	4	35	ENSBTAG00000010112	SPLICE_SITE,INTRONIC
13	62879868	T	C	999	SNP	47	0/0	10	25	1/1	10	29	1/1	22	65	0/1	5	34	ENSBTAG00000010112	SPLICE_SITE,INTRONIC
13	62879872	A	G	999	SNP	47	1/1	10	56	1/1	10	56	1/1	21	89	1/1	5	41	ENSBTAG00000010112	NON_SYNONYMOUS_CODING,SPLICE_SITE
13	62880561	N	G	999	SNP	45	1/1	6	47	1/1	13	68	1/1	11	62	1/1	14	71	ENSBTAG00000010112	ESSENTIAL_SPLICE_SITE
13	62880561	N	G	999	SNP	45	1/1	6	47	1/1	13	68	1/1	11	62	1/1	14	71	ENSBTAG00000010112	SPLICE_SITE,INTRONIC
13	62882671	A	C	999	SNP	70	1/1	9	65	1/1	16	86	1/1	26	99	1/1	19	95	ENSBTAG00000010112	SPLICE_SITE,INTRONIC
13	62883797	A	G	999	SNP	34	1/1	5	40	1/1	10	55	1/1	6	43	1/1	13	64	ENSBTAG00000010112	NON_SYNONYMOUS_CODING
13	62883858	C	T	999	SNP	35	1/1	4	34	1/1	12	58	1/1	5	37	1/1	14	64	ENSBTAG00000010112	NON_SYNONYMOUS_CODING
13	62884997	GCC	GCCC	15.7	INDEL	68	0/0	9	32	0/1	12	54	0/0	15	18	0/0	5	20	ENSBTAG00000010112	FRAMESHIFT_CODING
13	62885520	C	T	999	SNP	51	1/1	12	71	1/1	15	80	1/1	8	59	1/1	14	77	ENSBTAG00000010112	NON_SYNONYMOUS_CODING
13	62885528	T	C	999	SNP	48	1/1	11	68	1/1	14	77	1/1	8	59	1/1	14	77	ENSBTAG00000010112	NON_SYNONYMOUS_CODING
13	62890021	G	A	25	SNP	54	0/1	5	49	0/0	13	44	0/0	15	50	0/0	20	65	ENSBTAG00000010112	NON_SYNONYMOUS_CODING
13	62907955	C	A	31	SNP	53	0/0	11	38	0/0	11	38	0/1	10	62	0/0	21	68	ENSBTAG00000038687	NON_SYNONYMOUS_CODING
13	62911279	G	C	999	SNP	23	0/1	4	17	1/1	8	25	1/1	4	14	0/1	7	51	ENSBTAG00000038687	SPLICE_SITE,INTRONIC
13	62927733	C	G	999	SNP	68	0/1	12	85	1/1	13	41	1/1	19	59	0/1	23	99	ENSBTAG00000038412	NON_SYNONYMOUS_CODING
13	62929304	G	A	999	SNP	39	0/0	4	7	1/1	9	27	1/1	13	39	0/1	13	80	ENSBTAG00000038412	NON_SYNONYMOUS_CODING
13	62929385	C	G	999	SNP	37	0/0	4	7	1/1	9	27	1/1	7	21	0/1	16	75	ENSBTAG00000038412	NON_SYNONYMOUS_CODING
13	62929401	A	T	999	SNP	37	0/0	4	7	1/1	9	27	1/1	8	24	0/1	16	63	ENSBTAG00000038412	NON_SYNONYMOUS_CODING
13	62929439	G	A	999	SNP	48	0/0	5	10	1/1	13	38	1/1	6	17	0/1	23	88	ENSBTAG00000038412	NON_SYNONYMOUS_CODING
13	62930697	T	A	12.3	SNP	38	0/0	7	27	0/1	7	42	0/0	11	39	0/0	13	45	ENSBTAG00000038412	NON_SYNONYMOUS_CODING
13	62937640	A	G	999	SNP	31	1/1	5	39	1/1	6	42	1/1	11	57	1/1	8	48	ENSBTAG00000038412	SPLICE_SITE,INTRONIC
13	62978778	G	T	56	SNP	76	0/1	10	86	0/0	22	71	0/0	26	83	0/0	18	59	ENSBTAG00000038453	NON_SYNONYMOUS_CODING
13	62978791	C	G	100	SNP	76	0/1	11	99	0/0	20	62	0/0	27	86	0/0	18	59	ENSBTAG00000038453	NON_SYNONYMOUS_CODING
13	62983725	C	T	70	SNP	71	0/1	11	99	0/0	21	68	0/0	20	65	0/0	19	62	ENSBTAG00000038453	STOP_GAINED
13	63043909	T	C	13.2	SNP	76	0/1	19	43	0/0	15	51	0/0	16	54	0/0	25	81	ENSBTAG00000009144	NON_SYNONYMOUS_CODING
13	63047119	T	G	999	SNP	41	1/1	12	65	1/1	12	65	1/1	6	47	1/1	10	59	ENSBTAG00000009144	NON_SYNONYMOUS_CODING
13	63053338	C	T	999	SNP	76	0/1	15	71	0/1	17	98	0/1	21	99	0/1	23	99	ENSBTAG00000009144	3PRIME_UTR
13	63053343	C	T	59	SNP	78	0/0	15	50	0/0	19	62	0/0	21	68	0/1	23	90	ENSBTAG00000009144	3PRIME_UTR
13	63053458	C	A	154	SNP	58	0/1	10	52	0/1	16	25	0/1	11	33	0/1	20	16	ENSBTAG00000009144	3PRIME_UTR
13	63053467	T	C	999	SNP	58	0/1	11	99	0/1	15	41	0/1	12	36	0/1	20	41	ENSBTAG00000009144	3PRIME_UTR
13	63087820	G	T	999	SNP	51	0/0	9	22	1/1	5	14	1/1	23	68	0/1	14	99	ENSBTAG00000031376	NON_SYNONYMOUS_CODING
13	63089212	T	G	999	SNP	29	0/0	11	28	1/1	9	26	1/1	4	11	0/1	5	50	ENSBTAG00000031376	NON_SYNONYMOUS_CODING
13	63092800	T	C	10.4	SNP	48	0/1	8	40	0/0	12	42	0/0	14	48	0/0	14	48	ENSBTAG00000031376	NON_SYNONYMOUS_CODING,SPLICE_SITE
13	63139722	A	C	164	SNP	65	0/1	11	65	0/0	10	32	0/0	18	56	0/1	26	99	ENSBTAG00000031375	NON_SYNONYMOUS_CODING
13	63141144	G	A	118	SNP	54	0/1	10	27	0/0	14	44	0/0	18	56	0/1	12	99	ENSBTAG00000031375	NON_SYNONYMOUS_CODING
13	63143553	G	C	67.6	SNP	36	0/1	4	41	0/0	16	50	0/0	7	23	0/1	9	64	ENSBTAG00000031375	NON_SYNONYMOUS_CODING
13	63196333	T	A	999	SNP	48	0/0	6	13	1/1	13	38	1/1	13	38	0/1	16	73	ENSBTAG00000031373	SPLICE_SITE,INTRONIC
13	63200705	C	T	999	SNP	46	0/0	5	12	0/1	8	16	1/1	13	36	0/1	19	99	ENSBTAG00000031373	NON_SYNONYMOUS_CODING
13	63227594	T	C	999	SNP	38	1/1	6	45	1/1	7	48	1/1	9	54	1/1	12	63	ENSBTAG00000006802	5PRIME_UTR
13	63253999	C	T	78.6	SNP	51	0/1	6	51	0/0	20	62	0/0	17	53	0/1	8	65	ENSBTAG00000017098	3PRIME_UTR,SPLICE_SITE
13	63286985	A	G	999	SNP	58	1/1	14	37	0/0	8	23	0/0	12	35	0/1	24	99	ENSBTAG00000015724	NON_SYNONYMOUS_CODING
13	63288818	T	C	999	SNP	47	1/1	4	35	1/1	8	47	1/1	11	56	1/1	16	71	ENSBTAG00000015724	SPLICE_SITE,INTRONIC
13	63289798	A	G	138	SNP	62	1/1	10	11	0/0	17	28	0/0	15	28	0/1	14	65	ENSBTAG00000015724	NON_SYNONYMOUS_CODING
13	63296639	G	T	119	SNP	68	1/1	6	13	0/0	15	44	0/0	31	92	0/1	13	77	ENSBTAG00000015724	NON_SYNONYMOUS_CODING
13	63305491	A	G	999	SNP	49	1/1	10	25	0/0	11	32	0/0	12	35	0/1	16	87	ENSBTAG00000015724	3PRIME_UTR
13	63316485	C	G	162	SNP	37	1/1	8	19	0/0	8	23	0/0	10	29	0/1	9	75	ENSBTAG00000031361	NON_SYNONYMOUS_CODING
13	63317812	C	T	195	SNP	49	1/1	4	7	0/0	12	36	0/0	11	33	0/1	22	99	ENSBTAG00000031361	NON_SYNONYMOUS_CODING,SPLICE_SITE
13	63318320	C	T	999	SNP	55	1/1	11	28	0/0	11	32	0/0	19	56	0/1	14	82	ENSBTAG00000031361	NON_SYNONYMOUS_CODING
13	63321547	T	C	999	SNP	67	1/1	17	46	0/0	11	32	0/0	17	50	0/1	22	99	ENSBTAG00000031361	NON_SYNONYMOUS_CODING
13	63329680	T	C	999	SNP	43	0/0	4	7	1/1	9	27	1/1	15	45	0/1	14	50	ENSBTAG00000031361	NON_SYNONYMOUS_CODING
13	63346834	A	G	999	SNP	46	0/0	5	10	1/1	8	23	1/1	10	29	0/1	22	99	ENSBTAG00000031354	NON_SYNONYMOUS_CODING
13	63346948	G	A	999	SNP	48	0/0	4	7	1/1	7	21	1/1	19	57	0/1	15	99	ENSBTAG00000031354	NON_SYNONYMOUS_CODING
13	63351273	C	G	999	SNP	56	0/0	6	13	1/1	8	23	1/1	15	44	0/1	27	99	ENSBTAG00000031354	NON_SYNONYMOUS_CODING
13	63357209	G	A	999	SNP	64	1/1	7	53	1/1	15	77	1/1	18	86	1/1	15	77	ENSBTAG00000031354	NON_SYNONYMOUS_CODING
13	63357221	G	A	999	SNP	68	1/1	5	41	1/1	13	65	1/1	21	89	1/1	16	74	ENSBTAG00000031354	NON_SYNONYMOUS_CODING
13	63361660	A	C	999	SNP	40	1/1	10	53	1/1	14	65	1/1	12	59	1/1	4	35	ENSBTAG00000031354	NON_SYNONYMOUS_CODING
13	63368944	T	A	999	SNP	70	1/1	10	71	1/1	17	92	1/1	26	99	1/1	16	89	ENSBTAG00000018535	3PRIME_UTR
13	63369019	A	G	999	SNP	76	1/1	13	88	1/1	14	91	1/1	29	99	1/1	19	99	ENSBTAG00000018535	3PRIME_UTR
13	63369098	C	T	999	SNP	82	1/1	11	77	1/1	19	99	1/1	30	99	1/1	18	98	ENSBTAG00000018535	3PRIME_UTR
13	63375682	G	A	999	SNP	80	1/1	15	55	1/1	30	99	1/1	12	69	1/1	22	99	ENSBTAG00000018535	NON_SYNONYMOUS_CODING
13	63392998	C	T	999	SNP	55	1/1	11	73	1/1	10	70	1/1	14	82	1/1	19	97	ENSBTAG00000018535	SPLICE_SITE,INTRONIC
13	63393130	G	A	999	SNP	49	1/1	9	62	1/1	9	62	1/1	13	74	1/1	17	86	ENSBTAG00000018535	SPLICE_SITE,INTRONIC
13	63394770	T	C	999	SNP	59	1/1	11	65	1/1	21	95	1/1	10	62	1/1	17	53	ENSBTAG00000018535	NON_SYNONYMOUS_CODING
13	63398648	A	C	999	SNP	60	0/0	18	49	1/1	8	23	1/1	19	56	0/1	12	94	ENSBTAG00000018535	NON_SYNONYMOUS_CODING
13	63408820	A	G	999	SNP	43	1/1	4	35	1/1	8	47	1/1	15	68	1/1	15	68	ENSBTAG00000000512	3PRIME_UTR
13	63652910	A	G	27	SNP	61	0/0	14	47	0/1	11	58	0/0	28	89	0/0	7	26	ENSBTAG00000010131	NON_SYNONYMOUS_CODING
13	63670037	C	T	17.2	SNP	32	0/0	4	18	0/1	5	48	0/0	8	29	0/0	15	50	ENSBTAG00000010131	STOP_GAINED
13	63670648	C	A	10.4	SNP	50	0/0	8	30	0/0	13	45	0/1	16	40	0/0	8	30	ENSBTAG00000010131	3PRIME_UTR
13	63696509	A	G	16.1	SNP	36	0/1	4	31	0/0	12	42	0/0	9	33	0/0	11	39	ENSBTAG00000047885	NON_SYNONYMOUS_CODING
13	63708599	A	G	17.9	SNP	25	0/1	8	35	0/1	6	20	0/0	7	23	0/0	4	14	ENSBTAG00000003971	NON_SYNONYMOUS_CODING
13	63758326	G	T	999	SNP	56	0/0	9	22	1/1	10	29	1/1	17	50	0/1	20	99	ENSBTAG00000039313	NON_SYNONYMOUS_CODING
13	63765588	A	G	999	SNP	47	0/1	6	39	1/1	12	38	1/1	9	29	0/1	20	99	ENSBTAG00000039313	3PRIME_UTR
13	63768723	A	C	175	SNP	73	0/0	7	26	0/0	14	47	0/0	32	99	0/1	18	99	ENSBTAG00000039313	NON_SYNONYMOUS_CODING
13	63772681	G	A	999	SNP	41	0/0	9	22	1/1	7	20	1/1	13	38	0/1	12	96	ENSBTAG00000039313	NON_SYNONYMOUS_CODING
13	63789820	G	A	31	SNP	34	0/1	6	40	0/0	7	26	0/0	13	44	0/0	8	29	ENSBTAG00000039313	3PRIME_UTR
13	63789872	G	A	999	SNP	34	0/0	6	13	1/1	6	17	1/1	12	35	0/1	9	45	ENSBTAG00000039313	3PRIME_UTR
13	63789903	C	G	26	SNP	37	0/1	7	57	0/0	8	29	0/0	13	44	0/0	9	32	ENSBTAG00000039313	3PRIME_UTR
13	63789939	C	A	999	SNP	38	0/0	8	19	1/1	9	26	1/1	11	32	0/1	10	34	ENSBTAG00000039313	3PRIME_UTR
13	63790000	C	G	22.1	SNP	36	0/1	4	27	0/0	11	35	0/0	5	20	0/0	12	41	ENSBTAG00000039313	3PRIME_UTR
13	63790102	T	A	28	SNP	44	0/0	5	20	0/0	14	47	0/1	10	59	0/0	14	44	ENSBTAG00000039313	3PRIME_UTR
13	63994503	A	T	30	SNP	70	0/1	6	60	0/0	20	59	0/0	24	77	0/0	20	65	ENSBTAG00000016524	5PRIME_UTR
13	64040351	C	T	42	SNP	55	0/1	12	73	0/0	15	50	0/0	10	35	0/0	17	56	ENSBTAG00000016524	SPLICE_SITE,INTRONIC
13	64050824	G	A	39	SNP	78	0/1	8	65	0/0	20	65	0/0	18	59	0/0	32	99	ENSBTAG00000005969	3PRIME_UTR
13	64064540	C	A	10.4	SNP	52	0/0	7	27	0/1	20	40	0/0	14	48	0/0	11	39	ENSBTAG00000005969	ESSENTIAL_SPLICE_SITE
13	64258823	A	C	45	SNP	49	0/0	7	26	0/0	9	32	0/1	17	76	0/0	16	53	ENSBTAG00000018101	3PRIME_UTR
13	64418699	C	A	28	SNP	73	0/0	18	59	0/0	20	65	0/0	19	62	0/1	14	59	ENSBTAG00000000308	SPLICE_SITE,INTRONIC
13	64649834	C	A	80	SNP	70	0/0	19	62	0/0	15	50	0/1	20	99	0/0	15	50	ENSBTAG00000007930	STOP_GAINED
13	64650380	T	A	12.3	SNP	68	0/0	6	24	0/1	7	42	0/0	23	75	0/0	15	51	ENSBTAG00000007930	NON_SYNONYMOUS_CODING
13	64663594	T	A	15.1	SNP	55	0/0	8	30	0/1	12	45	0/0	18	60	0/0	17	57	ENSBTAG00000007930	NON_SYNONYMOUS_CODING
13	64664262	C	A	12.3	SNP	49	0/1	8	42	0/0	17	57	0/0	11	39	0/0	13	45	ENSBTAG00000007930	NON_SYNONYMOUS_CODING
13	64827779	C	T	37	SNP	60	0/1	6	56	0/0	10	35	0/0	14	47	0/0	29	92	ENSBTAG00000013303	SPLICE_SITE,INTRONIC
13	64833534	A	G	14.2	SNP	36	0/0	4	18	0/1	7	44	0/0	10	36	0/0	15	51	ENSBTAG00000013303	NON_SYNONYMOUS_CODING
13	65000927	T	G	46.8	SNP	52	1/1	8	16	0/0	7	23	0/0	16	50	0/0	12	38	ENSBTAG00000003815	3PRIME_UTR
13	65017372	C	T	35	SNP	37	0/1	7	65	0/0	9	32	0/0	7	26	0/0	14	47	ENSBTAG00000003815	NON_SYNONYMOUS_CODING
13	65106281	T	G	999	SNP	76	1/1	11	77	1/1	19	99	1/1	25	99	1/1	18	98	ENSBTAG00000008291	3PRIME_UTR
13	65233542	G	C	98	SNP	52	1/1	7	13	0/0	7	23	0/0	17	53	0/0	20	62	ENSBTAG00000030990	NON_SYNONYMOUS_CODING
13	65233613	C	T	999	SNP	58	0/0	9	22	0/1	7	17	1/1	17	50	1/1	23	68	ENSBTAG00000030990	NON_SYNONYMOUS_CODING
13	65236809	T	C	999	SNP	62	1/1	5	41	1/1	11	59	1/1	29	99	1/1	17	77	ENSBTAG00000030990	SPLICE_SITE,INTRONIC
13	65304919	T	C	12.3	SNP	72	0/1	17	42	0/0	17	57	0/0	22	72	0/0	15	51	ENSBTAG00000030990	NON_SYNONYMOUS_CODING
13	65340902	G	A	113	SNP	58	1/1	11	25	0/0	9	29	0/0	14	19	0/0	22	68	ENSBTAG00000004429	NON_SYNONYMOUS_CODING
13	65368639	A	G	999	SNP	67	1/1	6	47	1/1	15	74	1/1	13	68	1/1	30	99	ENSBTAG00000006021	NON_SYNONYMOUS_CODING
13	65368928	T	C	83	SNP	59	0/1	7	67	0/0	17	56	0/0	11	38	0/0	24	77	ENSBTAG00000006021	NON_SYNONYMOUS_CODING
13	65369074	C	T	999	SNP	48	0/0	4	7	1/1	10	30	1/1	13	39	0/1	21	99	ENSBTAG00000006021	STOP_GAINED
13	65382092	T	C	999	SNP	67	0/1	13	85	0/0	19	62	0/0	18	59	0/0	16	53	ENSBTAG00000006021	NON_SYNONYMOUS_CODING
13	65388077	A	G	15.1	SNP	36	0/1	8	45	0/0	6	24	0/0	11	39	0/0	11	39	ENSBTAG00000006021	NON_SYNONYMOUS_CODING
13	65394204	A	T	18.1	SNP	41	0/0	4	18	0/1	8	49	0/0	13	44	0/0	15	50	ENSBTAG00000006021	NON_SYNONYMOUS_CODING
13	65402179	G	A	20.1	SNP	44	0/1	11	51	0/0	5	20	0/0	11	38	0/0	16	53	ENSBTAG00000006021	NON_SYNONYMOUS_CODING
13	65502389	A	T	999	SNP	46	0/1	8	54	1/1	11	38	1/1	15	50	1/1	12	41	ENSBTAG00000006949	NON_SYNONYMOUS_CODING
13	65585753	T	A	87	SNP	89	0/0	9	32	0/1	35	99	0/0	20	65	0/0	23	74	ENSBTAG00000003949	STOP_GAINED
13	65634392	G	A	18.1	SNP	53	0/0	8	30	0/0	10	36	0/1	10	48	0/0	20	47	ENSBTAG00000005571	NON_SYNONYMOUS_CODING
13	65724906	T	A	27	SNP	60	0/0	7	26	0/0	12	41	0/1	26	58	0/0	15	50	ENSBTAG00000005571	NON_SYNONYMOUS_CODING
13	65733958	C	T	999	SNP	45	1/1	5	41	1/1	18	64	1/1	10	56	1/1	11	59	ENSBTAG00000005571	NON_SYNONYMOUS_CODING
13	65741823	C	A	16.1	SNP	89	0/0	20	66	0/0	23	75	0/1	18	46	0/0	25	81	ENSBTAG00000005571	3PRIME_UTR
13	65761902	T	A	15.2	SNP	44	0/0	5	21	0/0	9	33	0/1	16	45	0/0	14	48	ENSBTAG00000002822	NON_SYNONYMOUS_CODING
13	66018403	C	T	999	SNP	53	0/0	9	29	0/1	14	64	0/1	13	99	0/0	17	53	ENSBTAG00000001645	5PRIME_UTR
13	66037157	A	G	23	SNP	35	0/1	9	54	0/0	10	35	0/0	7	26	0/0	9	32	ENSBTAG00000001645	3PRIME_UTR
13	66037208	C	T	999	SNP	40	0/1	7	29	1/1	12	41	1/1	10	35	1/1	11	38	ENSBTAG00000001645	3PRIME_UTR
13	66037337	A	G	999	SNP	41	1/1	4	35	1/1	11	56	1/1	8	47	1/1	18	77	ENSBTAG00000001645	3PRIME_UTR
13	66037856	G	A	11.3	SNP	44	0/0	6	24	0/1	9	41	0/0	11	39	0/0	17	57	ENSBTAG00000001645	3PRIME_UTR
13	66038070	C	G	71.8	SNP	34	0/0	5	17	0/1	4	17	0/1	10	80	0/0	13	41	ENSBTAG00000001645	3PRIME_UTR
13	66038097	A	G	104	SNP	29	0/1	5	24	0/1	4	28	0/1	8	89	0/0	11	32	ENSBTAG00000001645	3PRIME_UTR
13	66038243	T	C	13.2	SNP	29	0/1	5	40	0/0	7	27	0/0	6	24	0/0	9	33	ENSBTAG00000001645	3PRIME_UTR
13	66364769	T	A	17.2	SNP	29	0/1	7	48	0/0	7	26	0/0	4	18	0/0	11	38	ENSBTAG00000021805	NON_SYNONYMOUS_CODING
13	66368873	C	T	999	SNP	67	0/0	8	26	0/1	24	31	0/1	18	99	0/0	16	50	ENSBTAG00000040607	3PRIME_UTR
13	66368893	C	T	999	SNP	70	0/0	10	32	0/1	20	21	0/1	18	99	0/0	18	56	ENSBTAG00000040607	3PRIME_UTR
13	66369419	C	T	999	SNP	32	0/0	5	14	1/1	9	22	0/1	11	59	0/0	6	17	ENSBTAG00000040607	3PRIME_UTR
13	66369426	T	C	18.1	SNP	35	0/1	5	44	0/0	8	29	0/0	13	20	0/0	6	23	ENSBTAG00000040607	3PRIME_UTR
13	66369577	T	C	98.2	SNP	31	0/0	4	11	1/1	10	22	0/1	8	30	0/0	9	26	ENSBTAG00000021805	3PRIME_UTR
13	66369577	T	C	98.2	SNP	31	0/0	4	11	1/1	10	22	0/1	8	30	0/0	9	26	ENSBTAG00000040607	3PRIME_UTR
13	66369610	T	C	14.2	SNP	33	0/0	4	18	0/0	11	39	0/1	7	44	0/0	11	39	ENSBTAG00000021805	3PRIME_UTR
13	66369610	T	C	14.2	SNP	33	0/0	4	18	0/0	11	39	0/1	7	44	0/0	11	39	ENSBTAG00000040607	3PRIME_UTR
13	66370039	C	T	137	SNP	46	0/0	8	26	0/1	8	70	0/1	8	57	0/0	21	65	ENSBTAG00000040607	3PRIME_UTR
13	66370169	T	C	999	SNP	49	0/0	8	26	0/1	8	61	0/1	12	99	0/0	21	65	ENSBTAG00000040607	3PRIME_UTR
13	66370247	A	G	999	SNP	60	0/0	8	26	0/1	11	98	0/1	18	99	0/0	23	71	ENSBTAG00000040607	3PRIME_UTR
13	66370273	G	A	999	SNP	63	0/0	8	26	0/1	10	64	0/1	18	99	0/0	26	80	ENSBTAG00000040607	3PRIME_UTR
13	66370306	T	G	999	SNP	64	0/0	7	23	0/1	13	99	0/1	18	99	0/0	26	80	ENSBTAG00000040607	3PRIME_UTR
13	66370411	C	T	999	SNP	72	0/0	7	23	0/1	18	99	0/1	21	99	0/0	26	80	ENSBTAG00000040607	3PRIME_UTR
13	66370443	C	T	999	SNP	71	0/0	7	23	0/1	18	99	0/1	18	99	0/0	28	86	ENSBTAG00000040607	3PRIME_UTR
13	66370561	T	C	92.6	SNP	62	0/0	5	17	0/1	17	92	0/1	15	38	0/0	20	62	ENSBTAG00000040607	3PRIME_UTR
13	66370562	G	C	92.6	SNP	62	0/0	5	17	0/1	17	92	0/1	15	38	0/0	20	62	ENSBTAG00000040607	3PRIME_UTR
13	66370776	T	C	77.7	SNP	41	0/0	4	14	0/1	11	61	0/1	8	39	0/0	18	56	ENSBTAG00000040607	3PRIME_UTR
13	66370777	C	T	999	SNP	41	1/1	4	14	0/1	11	69	0/1	8	42	1/1	18	56	ENSBTAG00000040607	3PRIME_UTR
13	66370867	A	G	52.7	SNP	31	0/0	5	17	0/1	4	23	0/1	7	51	0/0	15	47	ENSBTAG00000040607	3PRIME_UTR
13	66370940	T	C	999	SNP	33	1/1	5	38	1/1	5	38	1/1	8	47	1/1	15	68	ENSBTAG00000040607	3PRIME_UTR
13	66370945	C	T	999	SNP	34	1/1	5	39	1/1	6	42	1/1	8	48	1/1	15	69	ENSBTAG00000040607	3PRIME_UTR
13	66370985	T	C	999	SNP	27	1/1	5	36	1/1	4	33	1/1	6	39	1/1	9	48	ENSBTAG00000040607	NON_SYNONYMOUS_CODING
13	66395465	C	A	155	SNP	46	0/1	5	46	0/1	9	70	0/1	13	85	0/0	18	53	ENSBTAG00000040607	5PRIME_UTR
13	66398560	C	A	13.2	SNP	60	0/1	6	43	0/0	20	66	0/0	12	42	0/0	22	72	ENSBTAG00000019621	3PRIME_UTR
13	66399183	G	A	316	SNP	92	0/1	18	31	0/1	26	33	0/1	15	81	1/1	26	77	ENSBTAG00000019621	3PRIME_UTR
13	66399633	T	C	999	SNP	95	0/0	21	65	0/1	18	89	0/1	17	99	0/0	39	99	ENSBTAG00000019621	NON_SYNONYMOUS_CODING
13	66603066	G	A	36	SNP	103	0/1	14	67	0/0	37	99	0/0	22	71	0/0	28	69	ENSBTAG00000013915	3PRIME_UTR
13	66606771	T	A	27	SNP	68	0/0	11	38	0/0	21	68	0/1	19	58	0/0	16	53	ENSBTAG00000013915	NON_SYNONYMOUS_CODING
